# Supplementary material for: p21/Zbtb18 repress the expression of cKit to regulate the self-renewal of hematopoietic stem cells
Source: Protein Cell. 2024 May 9;15(11):840–57. doi: 10.1093/procel/pwae022 (PMC11528518; doi:10.1093/procel/pwae022)
Supplement: pwae022_suppl_Supplementary_Table_S1 [file pwae022_suppl_supplementary_table_s1.xlsx]

## Sheet: protein-coding diffGenes
Table S1. Differentially expressed genes in p21-tdT− and p21-tdT+ HSCs
Gene ID	log2FoldChange	Adjusted P-value	p21-tdT+ HSCs VS p21-tdT− HSCs
ENSMUSG00000075370	9.34926	1.42e-05	up
ENSMUSG00000059305	8.36044	8.82e-05	up
ENSMUSG00000000903	8.19797	0.000143558	up
ENSMUSG00000059280	7.20456	9.98e-05	up
ENSMUSG00000057098	6.13246	8.82e-05	up
ENSMUSG00000030724	5.49005	0.000143558	up
ENSMUSG00000032556	5.27905	0.000143558	up
ENSMUSG00000003379	4.92411	0.000130609	up
ENSMUSG00000061132	4.90912	0.000163159	up
ENSMUSG00000030268	4.80243	0.000182571	up
ENSMUSG00000022103	4.69936	0.000182962	up
ENSMUSG00000027985	4.63524	0.000213346	up
ENSMUSG00000015314	4.57697	0.0003295	up
ENSMUSG00000071226	4.56795	0.000161856	up
ENSMUSG00000028460	4.39341	0.000182571	up
ENSMUSG00000025014	4.1056	0.000143558	up
ENSMUSG00000042757	4.07188	0.000143558	up
ENSMUSG00000049422	4.07151	0.000182571	up
ENSMUSG00000066705	3.99858	0.000182571	up
ENSMUSG00000001403	3.99572	0.000162858	up
ENSMUSG00000032864	3.98585	0.000719183	up
ENSMUSG00000031786	3.96502	0.000143558	up
ENSMUSG00000029314	3.91814	0.000182571	up
ENSMUSG00000025867	3.88484	0.000143558	up
ENSMUSG00000053931	3.88252	0.000163159	up
ENSMUSG00000040204	3.83994	0.000182571	up
ENSMUSG00000038352	3.81617	0.000143558	up
ENSMUSG00000025089	3.8102	0.000182571	up
ENSMUSG00000003882	3.79467	0.000182571	up
ENSMUSG00000041431	3.71313	0.000143558	up
ENSMUSG00000038587	3.66087	0.000269717	up
ENSMUSG00000029082	3.57309	0.000182571	up
ENSMUSG00000027715	3.5205	0.000182571	up
ENSMUSG00000046480	3.5106	0.000143558	up
ENSMUSG00000046688	3.44063	0.000143558	up
ENSMUSG00000022034	3.40497	0.000182571	up
ENSMUSG00000057606	3.37826	0.000990734	up
ENSMUSG00000052572	3.36526	0.000182571	up
ENSMUSG00000022015	3.36188	0.000168287	up
ENSMUSG00000020808	3.35046	0.000163159	up
ENSMUSG00000060548	3.34448	0.000163159	up
ENSMUSG00000040592	3.29116	0.000162858	up
ENSMUSG00000000782	3.27479	0.0003295	up
ENSMUSG00000075408	3.26563	0.000182571	up
ENSMUSG00000020914	3.23318	0.000182571	up
ENSMUSG00000014453	3.19741	0.000182571	up
ENSMUSG00000027306	3.19627	0.000182571	up
ENSMUSG00000019773	3.1942	0.000182571	up
ENSMUSG00000012443	3.18896	0.000182571	up
ENSMUSG00000026955	3.17821	0.000182571	up
ENSMUSG00000017009	3.16697	0.000282416	up
ENSMUSG00000020649	3.16531	0.000179831	up
ENSMUSG00000026622	3.10887	0.000182571	up
ENSMUSG00000045667	3.07954	0.000291163	up
ENSMUSG00000037628	3.06109	0.000173145	up
ENSMUSG00000022033	3.05765	0.000182571	up
ENSMUSG00000068407	3.03939	0.00036113	up
ENSMUSG00000023505	3.03535	0.000179426	up
ENSMUSG00000029366	3.02785	0.000444654	up
ENSMUSG00000026116	3.01961	0.000208644	up
ENSMUSG00000031004	3.0074	0.000354277	up
ENSMUSG00000030785	3.00164	0.000182571	up
ENSMUSG00000058773	2.98544	0.000235326	up
ENSMUSG00000020897	2.95167	0.000182571	up
ENSMUSG00000017716	2.93772	0.000182571	up
ENSMUSG00000032503	2.92592	0.000182571	up
ENSMUSG00000005470	2.9157	0.000182571	up
ENSMUSG00000061086	2.90058	0.000368171	up
ENSMUSG00000018362	2.89065	0.000182571	up
ENSMUSG00000030867	2.87933	0.000182571	up
ENSMUSG00000020330	2.87676	0.000267419	up
ENSMUSG00000014030	2.86973	0.000282416	up
ENSMUSG00000040084	2.86652	0.000182571	up
ENSMUSG00000074607	2.83997	0.000206739	up
ENSMUSG00000051378	2.81437	0.000208644	up
ENSMUSG00000022322	2.812	0.000247967	up
ENSMUSG00000028766	2.80695	0.000182571	up
ENSMUSG00000036768	2.80001	0.000182571	up
ENSMUSG00000030677	2.79143	0.000257873	up
ENSMUSG00000018983	2.7882	0.00040116	up
ENSMUSG00000027699	2.76785	0.000182571	up
ENSMUSG00000027071	2.7523	0.000182571	up
ENSMUSG00000045328	2.73761	0.000272544	up
ENSMUSG00000061311	2.72222	0.000208644	up
ENSMUSG00000032218	2.71759	0.000182571	up
ENSMUSG00000022747	2.70927	0.000208644	up
ENSMUSG00000027330	2.69399	0.000208644	up
ENSMUSG00000026278	2.69231	0.000206125	up
ENSMUSG00000026605	2.68581	0.000196559	up
ENSMUSG00000039840	2.68007	0.000367061	up
ENSMUSG00000028873	2.67709	0.000182571	up
ENSMUSG00000006398	2.66891	0.000182571	up
ENSMUSG00000034906	2.66867	0.000282416	up
ENSMUSG00000034311	2.65521	0.000315634	up
ENSMUSG00000090698	2.65497	0.00126914	up
ENSMUSG00000047534	2.63666	0.000182571	up
ENSMUSG00000030365	2.6253	0.000826277	up
ENSMUSG00000024791	2.62526	0.000182571	up
ENSMUSG00000027379	2.6222	0.000182571	up
ENSMUSG00000034883	2.61866	0.000182571	up
ENSMUSG00000036223	2.61818	0.0003295	up
ENSMUSG00000030156	2.6161	0.000182571	up
ENSMUSG00000044201	2.61333	0.000340661	up
ENSMUSG00000024989	2.60048	0.000741337	up
ENSMUSG00000021365	2.58758	0.000208644	up
ENSMUSG00000052889	2.57802	0.000222591	up
ENSMUSG00000022385	2.56196	0.000208644	up
ENSMUSG00000038943	2.56182	0.000182571	up
ENSMUSG00000032035	2.55633	0.000208644	up
ENSMUSG00000001228	2.5553	0.000216922	up
ENSMUSG00000015880	2.55497	0.000422085	up
ENSMUSG00000036502	2.54729	0.000233571	up
ENSMUSG00000021485	2.54703	0.000335416	up
ENSMUSG00000020439	2.54559	0.000372989	up
ENSMUSG00000031137	2.536	0.000182571	up
ENSMUSG00000027469	2.53232	0.000182571	up
ENSMUSG00000003779	2.52574	0.000469076	up
ENSMUSG00000037313	2.52559	0.000182571	up
ENSMUSG00000019942	2.51995	0.000182571	up
ENSMUSG00000005233	2.51464	0.000208644	up
ENSMUSG00000037544	2.51305	0.000182571	up
ENSMUSG00000028175	2.51225	0.000182571	up
ENSMUSG00000024381	2.50422	0.000182571	up
ENSMUSG00000008193	2.48333	0.0003295	up
ENSMUSG00000026683	2.4742	0.000182571	up
ENSMUSG00000023940	2.46554	0.000786279	up
ENSMUSG00000031799	2.46148	0.000228599	up
ENSMUSG00000057337	2.44443	0.000456056	up
ENSMUSG00000030775	2.44407	0.000496871	up
ENSMUSG00000064254	2.44068	0.000182571	up
ENSMUSG00000032187	2.43527	0.000197953	up
ENSMUSG00000017417	2.43439	0.000235326	up
ENSMUSG00000029223	2.43175	0.000206796	up
ENSMUSG00000034484	2.43091	0.000224249	up
ENSMUSG00000023015	2.42895	0.000182571	up
ENSMUSG00000000901	2.42426	0.000340661	up
ENSMUSG00000039396	2.42304	0.000193674	up
ENSMUSG00000027326	2.42287	0.000282416	up
ENSMUSG00000032053	2.41892	0.000344865	up
ENSMUSG00000038252	2.41548	0.000182571	up
ENSMUSG00000061615	2.40374	0.000335474	up
ENSMUSG00000031756	2.39859	0.000235326	up
ENSMUSG00000069272	2.39513	0.00225652	up
ENSMUSG00000046207	2.38748	0.000444654	up
ENSMUSG00000033031	2.38625	0.000506443	up
ENSMUSG00000021567	2.38531	0.00268678	up
ENSMUSG00000054717	2.38338	0.00018507	up
ENSMUSG00000058470	2.37844	0.000291163	up
ENSMUSG00000028678	2.36621	0.000824384	up
ENSMUSG00000049916	2.36321	0.000208644	up
ENSMUSG00000074575	2.35588	0.000208644	up
ENSMUSG00000043987	2.35383	0.000221007	up
ENSMUSG00000007908	2.34651	0.000467662	up
ENSMUSG00000046295	2.33936	0.000282416	up
ENSMUSG00000016179	2.33779	0.000269717	up
ENSMUSG00000079553	2.3365	0.000188527	up
ENSMUSG00000034349	2.32958	0.000199405	up
ENSMUSG00000024056	2.32918	0.000312389	up
ENSMUSG00000046591	2.32327	0.000182571	up
ENSMUSG00000042029	2.32233	0.000399403	up
ENSMUSG00000024776	2.31877	0.000200687	up
ENSMUSG00000028312	2.31517	0.00035169	up
ENSMUSG00000017499	2.3151	0.000208644	up
ENSMUSG00000049932	2.31364	0.000206125	up
ENSMUSG00000002055	2.3128	0.00120046	up
ENSMUSG00000030263	2.3088	0.000208644	up
ENSMUSG00000055116	2.30058	0.000235326	up
ENSMUSG00000024544	2.29879	0.000197953	up
ENSMUSG00000035683	2.29768	0.000369225	up
ENSMUSG00000032412	2.29495	0.00018402	up
ENSMUSG00000070504	2.2786	0.0013382	up
ENSMUSG00000006360	2.27829	0.000206125	up
ENSMUSG00000024660	2.27416	0.000199945	up
ENSMUSG00000023004	2.26963	0.000285826	up
ENSMUSG00000055723	2.25566	0.000300776	up
ENSMUSG00000002068	2.25527	0.000444654	up
ENSMUSG00000030208	2.25467	0.000208644	up
ENSMUSG00000074673	2.2512	0.000901062	up
ENSMUSG00000095105	2.24722	0.000841328	up
ENSMUSG00000033952	2.23756	0.000594794	up
ENSMUSG00000042489	2.23493	0.000329112	up
ENSMUSG00000026418	2.22717	0.0002937	up
ENSMUSG00000069300	2.22558	0.00022844	up
ENSMUSG00000026576	2.2231	0.000815696	up
ENSMUSG00000090164	2.19942	0.00057218	up
ENSMUSG00000030468	2.19393	0.000304679	up
ENSMUSG00000001525	2.19134	0.000208644	up
ENSMUSG00000028212	2.16832	0.00215006	up
ENSMUSG00000026196	2.16325	0.0161005	up
ENSMUSG00000023966	2.13954	0.000235326	up
ENSMUSG00000078521	2.13934	0.000208644	up
ENSMUSG00000074476	2.13443	0.000269717	up
ENSMUSG00000031840	2.13008	0.000208644	up
ENSMUSG00000032254	2.12515	0.000354277	up
ENSMUSG00000027496	2.10917	0.000208644	up
ENSMUSG00000072980	2.10851	0.000328832	up
ENSMUSG00000024402	2.1061	0.00035169	up
ENSMUSG00000029687	2.10437	0.000280557	up
ENSMUSG00000054675	2.09741	0.000222591	up
ENSMUSG00000033685	2.08702	0.000208644	up
ENSMUSG00000037466	2.07863	0.000329112	up
ENSMUSG00000052949	2.07582	0.000390275	up
ENSMUSG00000069910	2.06938	0.00243056	up
ENSMUSG00000074604	2.0677	0.000216917	up
ENSMUSG00000068101	2.06461	0.00039038	up
ENSMUSG00000021423	2.06344	0.0003295	up
ENSMUSG00000032122	2.05769	0.000317052	up
ENSMUSG00000030956	2.05364	0.000269717	up
ENSMUSG00000049539	2.05231	0.000584552	up
ENSMUSG00000055184	2.05193	0.00150597	up
ENSMUSG00000006715	2.04869	0.000235326	up
ENSMUSG00000094248	2.04682	0.000344113	up
ENSMUSG00000048327	2.04347	0.000672732	up
ENSMUSG00000043263	2.04107	0.00099149	up
ENSMUSG00000034329	2.02816	0.000456056	up
ENSMUSG00000029910	2.02195	0.00029602	up
ENSMUSG00000025747	2.0201	0.000269717	up
ENSMUSG00000032902	2.0174	0.000471915	up
ENSMUSG00000035268	2.01619	0.000395467	up
ENSMUSG00000020183	2.01591	0.00181068	up
ENSMUSG00000041498	2.01082	0.0160365	up
ENSMUSG00000062727	2.01069	0.00143907	up
ENSMUSG00000015843	2.00759	0.0017372	up
ENSMUSG00000002190	2.00596	0.00156921	up
ENSMUSG00000044167	2.0001	0.000519182	up
ENSMUSG00000026879	1.99519	0.000283459	up
ENSMUSG00000050410	1.99441	0.000269717	up
ENSMUSG00000025154	1.98144	0.00208549	up
ENSMUSG00000029177	1.97589	0.000269717	up
ENSMUSG00000030978	1.97564	0.000241315	up
ENSMUSG00000021680	1.97421	0.0011523	up
ENSMUSG00000038379	1.97108	0.000300776	up
ENSMUSG00000069310	1.96879	0.000755008	up
ENSMUSG00000037474	1.96288	0.000528857	up
ENSMUSG00000073705	1.96059	0.000284177	up
ENSMUSG00000020492	1.95858	0.00125202	up
ENSMUSG00000002500	1.95593	0.00105408	up
ENSMUSG00000030346	1.95414	0.000243048	up
ENSMUSG00000027454	1.95078	0.000269717	up
ENSMUSG00000032936	1.94865	0.000283459	up
ENSMUSG00000027331	1.94706	0.000335416	up
ENSMUSG00000026885	1.94661	0.0003295	up
ENSMUSG00000044934	1.94222	0.000282416	up
ENSMUSG00000004837	1.9402	0.000421667	up
ENSMUSG00000061482	1.93528	0.000456056	up
ENSMUSG00000028044	1.92284	0.000277126	up
ENSMUSG00000037944	1.92146	0.000667456	up
ENSMUSG00000026779	1.91823	0.00135233	up
ENSMUSG00000034165	1.9175	0.000282416	up
ENSMUSG00000027323	1.91688	0.000269237	up
ENSMUSG00000048922	1.91677	0.000317843	up
ENSMUSG00000001517	1.91514	0.000328832	up
ENSMUSG00000039395	1.91436	0.000452527	up
ENSMUSG00000036109	1.91351	0.000390275	up
ENSMUSG00000040549	1.9118	0.0011137	up
ENSMUSG00000021697	1.90609	0.00135088	up
ENSMUSG00000022797	1.90299	0.000335474	up
ENSMUSG00000062510	1.90133	0.000266902	up
ENSMUSG00000017861	1.89978	0.000774403	up
ENSMUSG00000026285	1.89967	0.000885167	up
ENSMUSG00000025758	1.89582	0.000335474	up
ENSMUSG00000017146	1.89183	0.000986134	up
ENSMUSG00000038187	1.88694	0.000877198	up
ENSMUSG00000061702	1.88373	0.000395467	up
ENSMUSG00000024795	1.88002	0.000293611	up
ENSMUSG00000005667	1.87223	0.000276575	up
ENSMUSG00000032496	1.8706	0.000746472	up
ENSMUSG00000027342	1.86581	0.000467662	up
ENSMUSG00000058290	1.85667	0.0017765	up
ENSMUSG00000024978	1.85526	0.000782932	up
ENSMUSG00000041219	1.85307	0.0003295	up
ENSMUSG00000025085	1.84926	0.000467662	up
ENSMUSG00000023927	1.84885	0.000474514	up
ENSMUSG00000040907	1.84607	0.000304068	up
ENSMUSG00000091402	1.84511	0.000991721	up
ENSMUSG00000046179	1.83865	0.000621389	up
ENSMUSG00000039783	1.8378	0.00137358	up
ENSMUSG00000030672	1.83624	0.000431211	up
ENSMUSG00000028693	1.83542	0.000478587	up
ENSMUSG00000039989	1.83511	0.000390179	up
ENSMUSG00000032803	1.82931	0.000293611	up
ENSMUSG00000039748	1.82357	0.000876678	up
ENSMUSG00000066551	1.82344	0.000322577	up
ENSMUSG00000114279	1.82106	0.000999196	up
ENSMUSG00000003500	1.81332	0.000300776	up
ENSMUSG00000021714	1.81031	0.000367061	up
ENSMUSG00000029814	1.80926	0.000894963	up
ENSMUSG00000066090	1.80728	0.000936597	up
ENSMUSG00000020185	1.80618	0.000300776	up
ENSMUSG00000021262	1.80159	0.000315634	up
ENSMUSG00000031262	1.80023	0.000504183	up
ENSMUSG00000013155	1.7969	0.00048017	up
ENSMUSG00000032946	1.79607	0.000443538	up
ENSMUSG00000026134	1.79337	0.000300776	up
ENSMUSG00000021569	1.79313	0.0003295	up
ENSMUSG00000072082	1.79301	0.000774403	up
ENSMUSG00000041731	1.79204	0.000467662	up
ENSMUSG00000004609	1.79111	0.00116421	up
ENSMUSG00000079017	1.78586	0.000431211	up
ENSMUSG00000036777	1.77709	0.00080137	up
ENSMUSG00000051220	1.77196	0.00291904	up
ENSMUSG00000075031	1.75305	0.00113258	up
ENSMUSG00000020493	1.74257	0.00636922	up
ENSMUSG00000037846	1.7419	0.00117388	up
ENSMUSG00000022594	1.73812	0.000976928	up
ENSMUSG00000015749	1.73602	0.0003295	up
ENSMUSG00000030761	1.73407	0.000370613	up
ENSMUSG00000006585	1.73104	0.00061847	up
ENSMUSG00000022314	1.7282	0.00135233	up
ENSMUSG00000036411	1.72677	0.000667456	up
ENSMUSG00000021892	1.72473	0.0003295	up
ENSMUSG00000034485	1.72383	0.000422039	up
ENSMUSG00000024737	1.72323	0.000723536	up
ENSMUSG00000021391	1.72221	0.000746654	up
ENSMUSG00000045273	1.72218	0.000340478	up
ENSMUSG00000027858	1.72189	0.000455996	up
ENSMUSG00000006678	1.71896	0.00080137	up
ENSMUSG00000021707	1.71845	0.000373928	up
ENSMUSG00000026482	1.71733	0.000435517	up
ENSMUSG00000032783	1.71369	0.000712	up
ENSMUSG00000021965	1.71033	0.000986134	up
ENSMUSG00000066979	1.70978	0.0003295	up
ENSMUSG00000028896	1.70619	0.000471915	up
ENSMUSG00000026496	1.7057	0.0003295	up
ENSMUSG00000017697	1.70272	0.000329112	up
ENSMUSG00000021176	1.70249	0.000450983	up
ENSMUSG00000099517	1.70013	0.000339601	up
ENSMUSG00000026755	1.6998	0.000540995	up
ENSMUSG00000026822	1.69977	0.000507219	up
ENSMUSG00000042265	1.69541	0.000610835	up
ENSMUSG00000025001	1.69493	0.00379174	up
ENSMUSG00000032400	1.69046	0.00165083	up
ENSMUSG00000069662	1.68913	0.000444477	up
ENSMUSG00000055817	1.68896	0.0003295	up
ENSMUSG00000034445	1.68236	0.000687853	up
ENSMUSG00000049625	1.67961	0.00119758	up
ENSMUSG00000032484	1.67445	0.000340661	up
ENSMUSG00000079685	1.67417	0.000499405	up
ENSMUSG00000057406	1.67259	0.000348675	up
ENSMUSG00000022391	1.67111	0.000339601	up
ENSMUSG00000020167	1.66896	0.000348675	up
ENSMUSG00000052833	1.66779	0.000354524	up
ENSMUSG00000029516	1.66635	0.000509883	up
ENSMUSG00000036256	1.66429	0.00099149	up
ENSMUSG00000037725	1.66121	0.000340478	up
ENSMUSG00000027203	1.66097	0.000343462	up
ENSMUSG00000031557	1.65921	0.000387321	up
ENSMUSG00000001123	1.65402	0.000348675	up
ENSMUSG00000094777	1.65389	0.000340661	up
ENSMUSG00000030772	1.64966	0.00375835	up
ENSMUSG00000014542	1.64917	0.000936111	up
ENSMUSG00000042606	1.64898	0.00278447	up
ENSMUSG00000005481	1.648	0.000443817	up
ENSMUSG00000076437	1.64656	0.000372989	up
ENSMUSG00000023345	1.64487	0.000757147	up
ENSMUSG00000034317	1.64473	0.000340661	up
ENSMUSG00000031807	1.644	0.000348675	up
ENSMUSG00000031766	1.64379	0.00154194	up
ENSMUSG00000007035	1.62992	0.000826277	up
ENSMUSG00000075266	1.62936	0.000481153	up
ENSMUSG00000028217	1.62915	0.00119214	up
ENSMUSG00000028066	1.62852	0.000402826	up
ENSMUSG00000040485	1.62675	0.00606367	up
ENSMUSG00000028927	1.62525	0.000760053	up
ENSMUSG00000035455	1.62459	0.000450983	up
ENSMUSG00000019970	1.62151	0.000751433	up
ENSMUSG00000051339	1.62103	0.00101121	up
ENSMUSG00000022360	1.61238	0.000622638	up
ENSMUSG00000068735	1.61225	0.000477901	up
ENSMUSG00000029438	1.60612	0.000841328	up
ENSMUSG00000028278	1.606	0.000672647	up
ENSMUSG00000036185	1.60349	0.00151203	up
ENSMUSG00000000811	1.60264	0.000990734	up
ENSMUSG00000035000	1.60047	0.000443817	up
ENSMUSG00000068220	1.59984	0.000421667	up
ENSMUSG00000028560	1.59977	0.00059493	up
ENSMUSG00000019961	1.59728	0.00040116	up
ENSMUSG00000000028	1.5924	0.000477901	up
ENSMUSG00000028718	1.59155	0.000759879	up
ENSMUSG00000070501	1.58972	0.000368171	up
ENSMUSG00000027811	1.58572	0.000757147	up
ENSMUSG00000040270	1.58433	0.00640966	up
ENSMUSG00000054115	1.58418	0.00134852	up
ENSMUSG00000026274	1.58087	0.00158243	up
ENSMUSG00000072553	1.57959	0.000874696	up
ENSMUSG00000004296	1.57749	0.0062317	up
ENSMUSG00000045136	1.57662	0.0030362	up
ENSMUSG00000030671	1.57643	0.00100214	up
ENSMUSG00000050627	1.57534	0.00118631	up
ENSMUSG00000035561	1.56869	0.00453172	up
ENSMUSG00000032397	1.56545	0.000849413	up
ENSMUSG00000031821	1.56289	0.00064244	up
ENSMUSG00000056394	1.55617	0.000590094	up
ENSMUSG00000071547	1.55513	0.000590094	up
ENSMUSG00000021811	1.55487	0.00051913	up
ENSMUSG00000051504	1.55297	0.00429704	up
ENSMUSG00000049036	1.54689	0.000489558	up
ENSMUSG00000047832	1.54624	0.00106273	up
ENSMUSG00000019761	1.54381	0.000434464	up
ENSMUSG00000028378	1.54242	0.000504183	up
ENSMUSG00000004642	1.53959	0.000443817	up
ENSMUSG00000020534	1.53541	0.000444654	up
ENSMUSG00000024007	1.52642	0.000757623	up
ENSMUSG00000027654	1.52358	0.000750323	up
ENSMUSG00000052397	1.52167	0.000555199	up
ENSMUSG00000026308	1.52055	0.00092705	up
ENSMUSG00000041220	1.51999	0.000774403	up
ENSMUSG00000024590	1.51978	0.00054354	up
ENSMUSG00000021733	1.51965	0.00157159	up
ENSMUSG00000037894	1.5168	0.000443817	up
ENSMUSG00000017550	1.51654	0.00426287	up
ENSMUSG00000023908	1.51439	0.000579959	up
ENSMUSG00000022471	1.51209	0.000504183	up
ENSMUSG00000026669	1.51096	0.00130342	up
ENSMUSG00000051627	1.5107	0.0019034	up
ENSMUSG00000019849	1.50979	0.000555199	up
ENSMUSG00000079606	1.50793	0.000973964	up
ENSMUSG00000030345	1.50631	0.00143516	up
ENSMUSG00000066677	1.50611	0.0183111	up
ENSMUSG00000021572	1.50249	0.00126412	up
ENSMUSG00000044224	1.5003	0.000957286	up
ENSMUSG00000027115	1.49954	0.00311103	up
ENSMUSG00000022673	1.49742	0.000688569	up
ENSMUSG00000047821	1.49739	0.000815696	up
ENSMUSG00000013663	1.4962	0.000840375	up
ENSMUSG00000021127	1.49549	0.00122444	up
ENSMUSG00000062248	1.49442	0.000565164	up
ENSMUSG00000022533	1.48757	0.000497028	up
ENSMUSG00000029730	1.4858	0.000448818	up
ENSMUSG00000025574	1.48504	0.000587178	up
ENSMUSG00000032363	1.48395	0.00114654	up
ENSMUSG00000033596	1.48374	0.0011137	up
ENSMUSG00000012123	1.48158	0.00392126	up
ENSMUSG00000029414	1.478	0.00309823	up
ENSMUSG00000028832	1.47519	0.000485169	up
ENSMUSG00000027883	1.47512	0.00347349	up
ENSMUSG00000040528	1.47467	0.000575015	up
ENSMUSG00000023942	1.47396	0.000450983	up
ENSMUSG00000028633	1.47262	0.000481153	up
ENSMUSG00000033752	1.47232	0.000914227	up
ENSMUSG00000031933	1.46981	0.00674934	up
ENSMUSG00000041064	1.46919	0.00162073	up
ENSMUSG00000017132	1.46845	0.000592582	up
ENSMUSG00000034634	1.46636	0.000535822	up
ENSMUSG00000030798	1.46441	0.000569386	up
ENSMUSG00000024640	1.46343	0.000577864	up
ENSMUSG00000039982	1.46238	0.00131785	up
ENSMUSG00000004880	1.46175	0.000556383	up
ENSMUSG00000041287	1.46166	0.00248111	up
ENSMUSG00000041126	1.45966	0.000467662	up
ENSMUSG00000020737	1.45765	0.00059493	up
ENSMUSG00000026994	1.45735	0.00410068	up
ENSMUSG00000025742	1.45549	0.000714525	up
ENSMUSG00000027875	1.45485	0.0173101	up
ENSMUSG00000041468	1.45449	0.00479772	up
ENSMUSG00000069308	1.45419	0.00118618	up
ENSMUSG00000043289	1.45069	0.000599167	up
ENSMUSG00000038608	1.44723	0.000640499	up
ENSMUSG00000060470	1.44223	0.000499509	up
ENSMUSG00000035726	1.4411	0.00501002	up
ENSMUSG00000035198	1.4385	0.000595948	up
ENSMUSG00000028702	1.43389	0.000688569	up
ENSMUSG00000031697	1.42978	0.00061847	up
ENSMUSG00000057409	1.42967	0.00428575	up
ENSMUSG00000004113	1.42803	0.000591827	up
ENSMUSG00000031669	1.42521	0.00763255	up
ENSMUSG00000005763	1.4252	0.00355659	up
ENSMUSG00000017386	1.4226	0.000751433	up
ENSMUSG00000049717	1.41658	0.0201271	up
ENSMUSG00000070462	1.41258	0.00196522	up
ENSMUSG00000035351	1.41036	0.000502803	up
ENSMUSG00000022092	1.41011	0.00049046	up
ENSMUSG00000028587	1.40943	0.00169765	up
ENSMUSG00000090553	1.40933	0.000894282	up
ENSMUSG00000005410	1.40896	0.000769806	up
ENSMUSG00000027242	1.40886	0.00347807	up
ENSMUSG00000029093	1.40816	0.00238055	up
ENSMUSG00000019845	1.40751	0.000602954	up
ENSMUSG00000037278	1.40508	0.000828045	up
ENSMUSG00000013822	1.40498	0.000499509	up
ENSMUSG00000032113	1.40291	0.00061847	up
ENSMUSG00000022881	1.40262	0.000565735	up
ENSMUSG00000007872	1.40162	0.00159992	up
ENSMUSG00000031668	1.39993	0.00127078	up
ENSMUSG00000037926	1.39533	0.000969395	up
ENSMUSG00000066643	1.39374	0.00490508	up
ENSMUSG00000069267	1.39324	0.000535822	up
ENSMUSG00000028884	1.39286	0.000628823	up
ENSMUSG00000056531	1.3919	0.00407698	up
ENSMUSG00000029530	1.3888	0.0104569	up
ENSMUSG00000028024	1.38824	0.00255963	up
ENSMUSG00000049871	1.38755	0.000594999	up
ENSMUSG00000027570	1.38586	0.00143516	up
ENSMUSG00000027344	1.38542	0.00150209	up
ENSMUSG00000034023	1.38487	0.00139645	up
ENSMUSG00000068744	1.38226	0.000760053	up
ENSMUSG00000025577	1.38038	0.00167285	up
ENSMUSG00000019876	1.37871	0.00273561	up
ENSMUSG00000037754	1.3758	0.00113757	up
ENSMUSG00000050555	1.37502	0.000914227	up
ENSMUSG00000078773	1.37375	0.00229481	up
ENSMUSG00000101972	1.37342	0.00248924	up
ENSMUSG00000052565	1.37263	0.00139346	up
ENSMUSG00000020029	1.37041	0.000899892	up
ENSMUSG00000026434	1.36722	0.00219466	up
ENSMUSG00000022070	1.36695	0.00194189	up
ENSMUSG00000041859	1.36593	0.000914227	up
ENSMUSG00000064264	1.36509	0.000845589	up
ENSMUSG00000078452	1.36382	0.0016169	up
ENSMUSG00000002835	1.35523	0.00200612	up
ENSMUSG00000009207	1.35466	0.00116266	up
ENSMUSG00000028068	1.35288	0.00130342	up
ENSMUSG00000038668	1.35195	0.0327503	up
ENSMUSG00000032939	1.35149	0.000602954	up
ENSMUSG00000026581	1.34876	0.0007223	up
ENSMUSG00000079659	1.34863	0.000977468	up
ENSMUSG00000109511	1.34759	0.000673484	up
ENSMUSG00000026708	1.34519	0.000889921	up
ENSMUSG00000032584	1.34422	0.006129	up
ENSMUSG00000005698	1.34415	0.000780046	up
ENSMUSG00000022353	1.34279	0.00178749	up
ENSMUSG00000033589	1.34224	0.000769238	up
ENSMUSG00000017679	1.34211	0.000581015	up
ENSMUSG00000031902	1.34196	0.000842152	up
ENSMUSG00000030654	1.3414	0.000621389	up
ENSMUSG00000028551	1.33937	0.000680535	up
ENSMUSG00000022472	1.33832	0.000897693	up
ENSMUSG00000078941	1.33828	0.000661594	up
ENSMUSG00000038173	1.33822	0.00515525	up
ENSMUSG00000032221	1.33753	0.00058796	up
ENSMUSG00000051506	1.33389	0.00157983	up
ENSMUSG00000024774	1.33389	0.000665494	up
ENSMUSG00000003038	1.33163	0.000588381	up
ENSMUSG00000069265	1.32893	0.0126919	up
ENSMUSG00000000409	1.32745	0.000815696	up
ENSMUSG00000022978	1.32739	0.00719766	up
ENSMUSG00000030254	1.32732	0.00145386	up
ENSMUSG00000024063	1.32688	0.00282678	up
ENSMUSG00000025020	1.32618	0.0018785	up
ENSMUSG00000023953	1.32491	0.00428468	up
ENSMUSG00000027635	1.31949	0.000673197	up
ENSMUSG00000025583	1.31611	0.000621389	up
ENSMUSG00000034881	1.3158	0.00150597	up
ENSMUSG00000027452	1.31455	0.000640499	up
ENSMUSG00000041992	1.3137	0.00735194	up
ENSMUSG00000027555	1.31146	0.000986134	up
ENSMUSG00000029602	1.31114	0.00190199	up
ENSMUSG00000033222	1.30955	0.000602954	up
ENSMUSG00000038126	1.30735	0.00226175	up
ENSMUSG00000070738	1.30479	0.00201368	up
ENSMUSG00000029430	1.30407	0.000622638	up
ENSMUSG00000032423	1.30229	0.000656118	up
ENSMUSG00000043243	1.2999	0.000619196	up
ENSMUSG00000068008	1.2978	0.0015868	up
ENSMUSG00000022048	1.29712	0.00148893	up
ENSMUSG00000057191	1.29596	0.00234457	up
ENSMUSG00000059108	1.29591	0.00277093	up
ENSMUSG00000024670	1.29492	0.00243056	up
ENSMUSG00000024691	1.29463	0.00132284	up
ENSMUSG00000092074	1.29439	0.000926023	up
ENSMUSG00000040723	1.29181	0.000639424	up
ENSMUSG00000042323	1.29139	0.000640499	up
ENSMUSG00000027074	1.2908	0.00099149	up
ENSMUSG00000068394	1.29073	0.00407687	up
ENSMUSG00000028614	1.29052	0.00408296	up
ENSMUSG00000025364	1.2889	0.00536027	up
ENSMUSG00000018425	1.28748	0.00335847	up
ENSMUSG00000034709	1.28736	0.000621389	up
ENSMUSG00000043091	1.2846	0.000623601	up
ENSMUSG00000026960	1.28402	0.000990734	up
ENSMUSG00000068417	1.28046	0.000976088	up
ENSMUSG00000019214	1.27974	0.00112479	up
ENSMUSG00000034021	1.27957	0.00140317	up
ENSMUSG00000060288	1.27955	0.000930891	up
ENSMUSG00000004099	1.27658	0.000815696	up
ENSMUSG00000025487	1.27552	0.000664524	up
ENSMUSG00000002718	1.27345	0.000960334	up
ENSMUSG00000049109	1.27337	0.00359225	up
ENSMUSG00000018076	1.27108	0.00203229	up
ENSMUSG00000043872	1.26877	0.00159992	up
ENSMUSG00000031527	1.26786	0.000891559	up
ENSMUSG00000047454	1.26766	0.00148893	up
ENSMUSG00000014956	1.26616	0.00158416	up
ENSMUSG00000029322	1.26547	0.000673484	up
ENSMUSG00000028034	1.26543	0.000669785	up
ENSMUSG00000044966	1.26408	0.00123393	up
ENSMUSG00000071516	1.26399	0.00292538	up
ENSMUSG00000008393	1.26361	0.000750323	up
ENSMUSG00000020290	1.26333	0.00299333	up
ENSMUSG00000007817	1.26301	0.00153097	up
ENSMUSG00000069301	1.25949	0.000815696	up
ENSMUSG00000035365	1.25595	0.000783095	up
ENSMUSG00000063021	1.25576	0.00101142	up
ENSMUSG00000028648	1.25567	0.00099149	up
ENSMUSG00000041515	1.25501	0.000696458	up
ENSMUSG00000038644	1.25271	0.003602	up
ENSMUSG00000050350	1.25102	0.00286975	up
ENSMUSG00000032459	1.24972	0.00255008	up
ENSMUSG00000028691	1.24793	0.000750323	up
ENSMUSG00000064326	1.24781	0.000823006	up
ENSMUSG00000025978	1.24627	0.00210949	up
ENSMUSG00000031924	1.2452	0.000840375	up
ENSMUSG00000028630	1.23939	0.00153197	up
ENSMUSG00000059895	1.23671	0.00078109	up
ENSMUSG00000046994	1.23608	0.00121787	up
ENSMUSG00000001349	1.23132	0.00109905	up
ENSMUSG00000033970	1.2303	0.00121738	up
ENSMUSG00000025925	1.22806	0.00131083	up
ENSMUSG00000041570	1.22801	0.00532573	up
ENSMUSG00000029283	1.22793	0.000714525	up
ENSMUSG00000060639	1.22478	0.000840375	up
ENSMUSG00000020248	1.22408	0.00216524	up
ENSMUSG00000021190	1.2236	0.000969395	up
ENSMUSG00000070713	1.22205	0.000833018	up
ENSMUSG00000012483	1.22061	0.00213491	up
ENSMUSG00000057497	1.21786	0.000926023	up
ENSMUSG00000051517	1.21755	0.00209591	up
ENSMUSG00000059325	1.21657	0.00358445	up
ENSMUSG00000038859	1.21564	0.0130144	up
ENSMUSG00000039187	1.2154	0.000833018	up
ENSMUSG00000079429	1.21411	0.00222972	up
ENSMUSG00000035024	1.21296	0.0150266	up
ENSMUSG00000027641	1.21162	0.00204304	up
ENSMUSG00000022960	1.21051	0.00358445	up
ENSMUSG00000058729	1.21025	0.00212068	up
ENSMUSG00000078546	1.20795	0.00170842	up
ENSMUSG00000048251	1.20459	0.003602	up
ENSMUSG00000022422	1.2045	0.00251798	up
ENSMUSG00000048001	1.20343	0.000840375	up
ENSMUSG00000027999	1.20342	0.00092705	up
ENSMUSG00000007646	1.20145	0.0028503	up
ENSMUSG00000057388	1.20128	0.00113258	up
ENSMUSG00000037020	1.20112	0.00201368	up
ENSMUSG00000092116	1.20111	0.00285282	up
ENSMUSG00000039994	1.20077	0.000774403	up
ENSMUSG00000075269	1.20037	0.00150797	up
ENSMUSG00000020872	1.20016	0.0344321	up
ENSMUSG00000001348	1.19941	0.000815696	up
ENSMUSG00000022885	1.19846	0.00291904	up
ENSMUSG00000037913	1.19752	0.00215429	up
ENSMUSG00000030652	1.19693	0.00638045	up
ENSMUSG00000026919	1.19679	0.0027125	up
ENSMUSG00000057163	1.19665	0.00591175	up
ENSMUSG00000044583	1.19542	0.0022801	up
ENSMUSG00000025395	1.19429	0.000831632	up
ENSMUSG00000051235	1.19386	0.00500008	up
ENSMUSG00000039671	1.19036	0.000877198	up
ENSMUSG00000030091	1.18911	0.000961687	up
ENSMUSG00000021929	1.18881	0.00106393	up
ENSMUSG00000024974	1.18725	0.000852559	up
ENSMUSG00000060791	1.18701	0.000815696	up
ENSMUSG00000027671	1.18513	0.00117388	up
ENSMUSG00000021377	1.18506	0.00197051	up
ENSMUSG00000037991	1.18486	0.000837076	up
ENSMUSG00000028282	1.18371	0.000956877	up
ENSMUSG00000006369	1.18327	0.0124203	up
ENSMUSG00000021131	1.18265	0.000901827	up
ENSMUSG00000031901	1.18242	0.000901477	up
ENSMUSG00000070000	1.1795	0.000922719	up
ENSMUSG00000027313	1.17733	0.00523322	up
ENSMUSG00000026405	1.17488	0.00238055	up
ENSMUSG00000001027	1.17443	0.00510472	up
ENSMUSG00000039055	1.17343	0.00119214	up
ENSMUSG00000036928	1.17338	0.000986134	up
ENSMUSG00000041538	1.17304	0.000936597	up
ENSMUSG00000009575	1.16982	0.00117388	up
ENSMUSG00000024054	1.16938	0.0018021	up
ENSMUSG00000024800	1.16707	0.000981267	up
ENSMUSG00000075502	1.16653	0.00341577	up
ENSMUSG00000047880	1.16578	0.000897693	up
ENSMUSG00000029836	1.16481	0.00159992	up
ENSMUSG00000026526	1.16461	0.000837076	up
ENSMUSG00000002297	1.16342	0.00107406	up
ENSMUSG00000040034	1.16306	0.00176844	up
ENSMUSG00000053716	1.16174	0.00154021	up
ENSMUSG00000034401	1.16073	0.000921023	up
ENSMUSG00000031402	1.15982	0.00120057	up
ENSMUSG00000027160	1.15955	0.00228578	up
ENSMUSG00000078619	1.1586	0.0017372	up
ENSMUSG00000040809	1.15846	0.000973879	up
ENSMUSG00000035021	1.15774	0.00117388	up
ENSMUSG00000022475	1.1559	0.00342275	up
ENSMUSG00000029096	1.15572	0.0045161	up
ENSMUSG00000021701	1.1554	0.00114024	up
ENSMUSG00000005503	1.15533	0.00110613	up
ENSMUSG00000024844	1.155	0.000848399	up
ENSMUSG00000040385	1.15288	0.000848399	up
ENSMUSG00000039231	1.15271	0.000877198	up
ENSMUSG00000015937	1.15147	0.00104725	up
ENSMUSG00000028676	1.14913	0.00129722	up
ENSMUSG00000026970	1.14852	0.00111727	up
ENSMUSG00000022039	1.14779	0.00134381	up
ENSMUSG00000055612	1.14704	0.00113258	up
ENSMUSG00000115338	1.14623	0.00105233	up
ENSMUSG00000019303	1.14368	0.00165787	up
ENSMUSG00000026255	1.14323	0.00119214	up
ENSMUSG00000034738	1.14181	0.0424201	up
ENSMUSG00000020235	1.13962	0.00206268	up
ENSMUSG00000012428	1.13869	0.00370434	up
ENSMUSG00000033904	1.13734	0.00203229	up
ENSMUSG00000042671	1.13639	0.00854954	up
ENSMUSG00000003778	1.13576	0.000986134	up
ENSMUSG00000030616	1.13547	0.00206268	up
ENSMUSG00000009585	1.13512	0.000901313	up
ENSMUSG00000074220	1.13404	0.0275251	up
ENSMUSG00000036752	1.13338	0.000986134	up
ENSMUSG00000022965	1.13246	0.00194189	up
ENSMUSG00000020608	1.12993	0.00121329	up
ENSMUSG00000025817	1.12916	0.00111727	up
ENSMUSG00000000276	1.12832	0.00282334	up
ENSMUSG00000028868	1.12812	0.0182144	up
ENSMUSG00000033318	1.12704	0.00125264	up
ENSMUSG00000001039	1.12634	0.00339635	up
ENSMUSG00000022678	1.12413	0.00120993	up
ENSMUSG00000032253	1.12385	0.00103835	up
ENSMUSG00000030471	1.12381	0.00221193	up
ENSMUSG00000063694	1.12062	0.00125202	up
ENSMUSG00000024948	1.11966	0.00293257	up
ENSMUSG00000074238	1.11926	0.00212068	up
ENSMUSG00000024542	1.11896	0.00306392	up
ENSMUSG00000016756	1.11818	0.00212068	up
ENSMUSG00000031403	1.1175	0.00119214	up
ENSMUSG00000000088	1.11686	0.00117388	up
ENSMUSG00000003528	1.1167	0.00159992	up
ENSMUSG00000032264	1.11653	0.00262764	up
ENSMUSG00000027752	1.11371	0.00099149	up
ENSMUSG00000056917	1.11363	0.00123393	up
ENSMUSG00000023809	1.11316	0.00272775	up
ENSMUSG00000046157	1.11046	0.00121492	up
ENSMUSG00000055760	1.10971	0.00159845	up
ENSMUSG00000031617	1.10953	0.0011137	up
ENSMUSG00000030498	1.10939	0.0125513	up
ENSMUSG00000047139	1.10776	0.000986134	up
ENSMUSG00000072825	1.1069	0.00136106	up
ENSMUSG00000006289	1.10327	0.000998047	up
ENSMUSG00000094018	1.10318	0.00186261	up
ENSMUSG00000046985	1.10151	0.00121329	up
ENSMUSG00000074218	1.0991	0.00187795	up
ENSMUSG00000024301	1.09901	0.00227183	up
ENSMUSG00000020687	1.09898	0.00673314	up
ENSMUSG00000026414	1.09882	0.00804953	up
ENSMUSG00000033307	1.09658	0.00102028	up
ENSMUSG00000043448	1.09566	0.00108983	up
ENSMUSG00000022587	1.09488	0.00112437	up
ENSMUSG00000053963	1.09436	0.00102189	up
ENSMUSG00000026288	1.0943	0.00159992	up
ENSMUSG00000026923	1.09407	0.00132987	up
ENSMUSG00000026662	1.09399	0.00131785	up
ENSMUSG00000099583	1.0932	0.00185708	up
ENSMUSG00000026915	1.09311	0.00188588	up
ENSMUSG00000032481	1.09104	0.0110986	up
ENSMUSG00000063659	1.09003	0.00665377	up
ENSMUSG00000051650	1.0893	0.00538751	up
ENSMUSG00000026355	1.08919	0.00114024	up
ENSMUSG00000052212	1.08916	0.00851633	up
ENSMUSG00000042345	1.08744	0.00158689	up
ENSMUSG00000031683	1.08593	0.00117742	up
ENSMUSG00000038047	1.08593	0.00165787	up
ENSMUSG00000031715	1.08374	0.001231	up
ENSMUSG00000033411	1.08362	0.00105766	up
ENSMUSG00000020328	1.08326	0.00104407	up
ENSMUSG00000039109	1.08301	0.00763196	up
ENSMUSG00000037341	1.08253	0.00571972	up
ENSMUSG00000066232	1.08089	0.00338649	up
ENSMUSG00000039158	1.08067	0.00151203	up
ENSMUSG00000000402	1.08052	0.00108638	up
ENSMUSG00000022868	1.08036	0.00105408	up
ENSMUSG00000035399	1.07835	0.00113258	up
ENSMUSG00000028093	1.07793	0.00273823	up
ENSMUSG00000059005	1.07781	0.0010185	up
ENSMUSG00000056763	1.07757	0.00208238	up
ENSMUSG00000052798	1.07619	0.0012291	up
ENSMUSG00000027353	1.07617	0.00833493	up
ENSMUSG00000037572	1.07169	0.00148893	up
ENSMUSG00000028990	1.0716	0.00127984	up
ENSMUSG00000007050	1.07038	0.00113258	up
ENSMUSG00000059994	1.06977	0.00569916	up
ENSMUSG00000060860	1.06824	0.00132284	up
ENSMUSG00000021177	1.06641	0.00112479	up
ENSMUSG00000042460	1.06592	0.00428468	up
ENSMUSG00000048668	1.06435	0.00130013	up
ENSMUSG00000055421	1.06364	0.00682554	up
ENSMUSG00000025507	1.06287	0.00160371	up
ENSMUSG00000045751	1.06284	0.00145143	up
ENSMUSG00000009013	1.06189	0.00160371	up
ENSMUSG00000044155	1.06139	0.00242458	up
ENSMUSG00000032724	1.06004	0.00297122	up
ENSMUSG00000026389	1.05916	0.00230681	up
ENSMUSG00000037419	1.05801	0.00123393	up
ENSMUSG00000032555	1.05729	0.0011923	up
ENSMUSG00000020601	1.05717	0.00698029	up
ENSMUSG00000001056	1.05615	0.00116421	up
ENSMUSG00000019863	1.05457	0.00510802	up
ENSMUSG00000017548	1.05421	0.00495271	up
ENSMUSG00000016984	1.05363	0.00338921	up
ENSMUSG00000043931	1.05311	0.00409437	up
ENSMUSG00000021629	1.05294	0.00136763	up
ENSMUSG00000001865	1.05187	0.00331246	up
ENSMUSG00000047904	1.05124	0.00213491	up
ENSMUSG00000009681	1.05121	0.00729738	up
ENSMUSG00000027776	1.05011	0.00110119	up
ENSMUSG00000030538	1.04906	0.00121787	up
ENSMUSG00000034659	1.04246	0.00313531	up
ENSMUSG00000032463	1.04243	0.00141712	up
ENSMUSG00000030641	1.04221	0.0177612	up
ENSMUSG00000095677	1.04035	0.00154925	up
ENSMUSG00000027201	1.03962	0.00233261	up
ENSMUSG00000026709	1.03786	0.00152916	up
ENSMUSG00000020863	1.03778	0.00257158	up
ENSMUSG00000038482	1.0377	0.00120269	up
ENSMUSG00000058153	1.03751	0.023337	up
ENSMUSG00000018770	1.03649	0.0012954	up
ENSMUSG00000079508	1.03376	0.00491188	up
ENSMUSG00000042699	1.03338	0.00415255	up
ENSMUSG00000030726	1.03314	0.00217191	up
ENSMUSG00000029246	1.03278	0.00141644	up
ENSMUSG00000116673	1.03088	0.00347807	up
ENSMUSG00000026174	1.03014	0.00182685	up
ENSMUSG00000026914	1.02977	0.0016609	up
ENSMUSG00000044783	1.02895	0.00158416	up
ENSMUSG00000042462	1.02875	0.00115332	up
ENSMUSG00000000568	1.02801	0.00199611	up
ENSMUSG00000026238	1.02666	0.00136215	up
ENSMUSG00000016308	1.02618	0.00225652	up
ENSMUSG00000055531	1.02345	0.00121768	up
ENSMUSG00000037759	1.02202	0.00211089	up
ENSMUSG00000030086	1.02172	0.00288059	up
ENSMUSG00000017615	1.02161	0.0022801	up
ENSMUSG00000040667	1.01972	0.00152469	up
ENSMUSG00000057278	1.01918	0.00132621	up
ENSMUSG00000019978	1.0191	0.00128863	up
ENSMUSG00000051278	1.0181	0.0168233	up
ENSMUSG00000001440	1.01797	0.00402341	up
ENSMUSG00000020180	1.0179	0.00132284	up
ENSMUSG00000061533	1.01526	0.00127327	up
ENSMUSG00000052331	1.01507	0.0112094	up
ENSMUSG00000024556	1.01506	0.00224556	up
ENSMUSG00000024696	1.01475	0.00205674	up
ENSMUSG00000034192	1.01145	0.00165787	up
ENSMUSG00000000838	1.01	0.0015619	up
ENSMUSG00000037999	1.0093	0.0108489	up
ENSMUSG00000038357	1.00844	0.00332714	up
ENSMUSG00000033213	1.00719	0.00220659	up
ENSMUSG00000016257	1.00411	0.00126914	up
ENSMUSG00000022519	1.004	0.0020552	up
ENSMUSG00000040231	1.00398	0.0112094	up
ENSMUSG00000027994	1.00384	0.00218522	up
ENSMUSG00000014633	1.00351	0.00145939	up
ENSMUSG00000027959	1.00308	0.00127532	up
ENSMUSG00000037808	1.00305	0.00190509	up
ENSMUSG00000027282	1.00244	0.00170842	up
ENSMUSG00000026181	1.00213	0.00265762	up
ENSMUSG00000032477	1.00156	0.00197768	up
ENSMUSG00000067367	1.0013	0.00268859	up
ENSMUSG00000055538	1.00127	0.00226481	up
ENSMUSG00000045287	1.001	0.00396067	up
ENSMUSG00000048440	-1.00064	0.00571345	down
ENSMUSG00000054850	-1.00154	0.00888307	down
ENSMUSG00000024462	-1.00241	0.00148928	down
ENSMUSG00000058427	-1.00256	0.00182095	down
ENSMUSG00000071855	-1.00395	0.00293257	down
ENSMUSG00000006154	-1.0044	0.00163948	down
ENSMUSG00000025875	-1.00448	0.00747227	down
ENSMUSG00000021285	-1.00467	0.00399926	down
ENSMUSG00000024044	-1.0047	0.00136992	down
ENSMUSG00000038354	-1.00664	0.00982872	down
ENSMUSG00000047547	-1.00683	0.00159992	down
ENSMUSG00000013846	-1.0073	0.00140258	down
ENSMUSG00000027495	-1.0085	0.00410068	down
ENSMUSG00000037405	-1.00868	0.00238055	down
ENSMUSG00000024232	-1.0093	0.00216171	down
ENSMUSG00000028132	-1.00971	0.0176486	down
ENSMUSG00000021792	-1.00977	0.00162901	down
ENSMUSG00000040327	-1.00996	0.00228007	down
ENSMUSG00000042106	-1.01061	0.00174175	down
ENSMUSG00000055629	-1.01082	0.00159992	down
ENSMUSG00000035235	-1.01097	0.00242413	down
ENSMUSG00000049686	-1.01105	0.00149617	down
ENSMUSG00000036459	-1.01383	0.0150845	down
ENSMUSG00000034105	-1.01398	0.00507626	down
ENSMUSG00000036225	-1.01429	0.001231	down
ENSMUSG00000022184	-1.01492	0.00186491	down
ENSMUSG00000040061	-1.01584	0.00183237	down
ENSMUSG00000025163	-1.01585	0.00380863	down
ENSMUSG00000024965	-1.01709	0.00129605	down
ENSMUSG00000035385	-1.01751	0.0413494	down
ENSMUSG00000053411	-1.01762	0.00368716	down
ENSMUSG00000033467	-1.01888	0.00197768	down
ENSMUSG00000078670	-1.01945	0.00523322	down
ENSMUSG00000041117	-1.02044	0.00806891	down
ENSMUSG00000056025	-1.02158	0.0133072	down
ENSMUSG00000022610	-1.02167	0.00211986	down
ENSMUSG00000045039	-1.02215	0.0017765	down
ENSMUSG00000039199	-1.02234	0.00187075	down
ENSMUSG00000027287	-1.02244	0.00159992	down
ENSMUSG00000042073	-1.02296	0.00132284	down
ENSMUSG00000037455	-1.02307	0.00128863	down
ENSMUSG00000042870	-1.02414	0.00293086	down
ENSMUSG00000019478	-1.02439	0.0015868	down
ENSMUSG00000037075	-1.02483	0.00213384	down
ENSMUSG00000022528	-1.0257	0.00225652	down
ENSMUSG00000050732	-1.02669	0.00132284	down
ENSMUSG00000025069	-1.02726	0.0027125	down
ENSMUSG00000059336	-1.02804	0.00278447	down
ENSMUSG00000044052	-1.02827	0.00218591	down
ENSMUSG00000048148	-1.02925	0.00976901	down
ENSMUSG00000030088	-1.02933	0.00715408	down
ENSMUSG00000027954	-1.02964	0.0166032	down
ENSMUSG00000070604	-1.02982	0.00136927	down
ENSMUSG00000033039	-1.03079	0.00139116	down
ENSMUSG00000035840	-1.03085	0.0015868	down
ENSMUSG00000029061	-1.03089	0.00156079	down
ENSMUSG00000047731	-1.03142	0.00152469	down
ENSMUSG00000006586	-1.0316	0.0330978	down
ENSMUSG00000025597	-1.03204	0.00301858	down
ENSMUSG00000027165	-1.0322	0.00122141	down
ENSMUSG00000030144	-1.03385	0.0105382	down
ENSMUSG00000020263	-1.03413	0.0028503	down
ENSMUSG00000023022	-1.03499	0.00156079	down
ENSMUSG00000006476	-1.03516	0.00389937	down
ENSMUSG00000030137	-1.03519	0.00479081	down
ENSMUSG00000002602	-1.03612	0.00637205	down
ENSMUSG00000031480	-1.03621	0.00347202	down
ENSMUSG00000002083	-1.03641	0.00156079	down
ENSMUSG00000020585	-1.03667	0.00148893	down
ENSMUSG00000020325	-1.0368	0.0031963	down
ENSMUSG00000032184	-1.03775	0.00319048	down
ENSMUSG00000025171	-1.03838	0.00117388	down
ENSMUSG00000015837	-1.03892	0.00126914	down
ENSMUSG00000051748	-1.03979	0.00127984	down
ENSMUSG00000032717	-1.04043	0.00264891	down
ENSMUSG00000047473	-1.04045	0.00610596	down
ENSMUSG00000007837	-1.04082	0.00301801	down
ENSMUSG00000030341	-1.04104	0.00122124	down
ENSMUSG00000037966	-1.04108	0.00113757	down
ENSMUSG00000025034	-1.04114	0.00170739	down
ENSMUSG00000027463	-1.04138	0.00238009	down
ENSMUSG00000056515	-1.0419	0.00129722	down
ENSMUSG00000037994	-1.04205	0.00664634	down
ENSMUSG00000046058	-1.04212	0.00324198	down
ENSMUSG00000056413	-1.04405	0.00245145	down
ENSMUSG00000024534	-1.04439	0.0051739	down
ENSMUSG00000056602	-1.04547	0.00644376	down
ENSMUSG00000029512	-1.04554	0.00236898	down
ENSMUSG00000023094	-1.04716	0.00113258	down
ENSMUSG00000034640	-1.0481	0.0016739	down
ENSMUSG00000078612	-1.04858	0.00711479	down
ENSMUSG00000027834	-1.04869	0.0049758	down
ENSMUSG00000066000	-1.04884	0.00840268	down
ENSMUSG00000075334	-1.04919	0.00360128	down
ENSMUSG00000063727	-1.04968	0.00382541	down
ENSMUSG00000037395	-1.05075	0.00161799	down
ENSMUSG00000026932	-1.05106	0.00763703	down
ENSMUSG00000029166	-1.05143	0.00206847	down
ENSMUSG00000057103	-1.05163	0.00158124	down
ENSMUSG00000038007	-1.05295	0.00323312	down
ENSMUSG00000052684	-1.05359	0.00165083	down
ENSMUSG00000026700	-1.05365	0.00242985	down
ENSMUSG00000001700	-1.05449	0.00143254	down
ENSMUSG00000046798	-1.05504	0.00182543	down
ENSMUSG00000028011	-1.05553	0.00254791	down
ENSMUSG00000030108	-1.0563	0.00122855	down
ENSMUSG00000026956	-1.05639	0.00354988	down
ENSMUSG00000037306	-1.05773	0.00113757	down
ENSMUSG00000029086	-1.05822	0.00844077	down
ENSMUSG00000087006	-1.05852	0.00321483	down
ENSMUSG00000046908	-1.05859	0.00360766	down
ENSMUSG00000020635	-1.05929	0.00159847	down
ENSMUSG00000034006	-1.05946	0.00182685	down
ENSMUSG00000027514	-1.06063	0.00113258	down
ENSMUSG00000032366	-1.06121	0.00532573	down
ENSMUSG00000038967	-1.06219	0.00199834	down
ENSMUSG00000027907	-1.06224	0.00154925	down
ENSMUSG00000060063	-1.06238	0.00112437	down
ENSMUSG00000004951	-1.0627	0.0102434	down
ENSMUSG00000074203	-1.06272	0.00368105	down
ENSMUSG00000030325	-1.06358	0.0055989	down
ENSMUSG00000024150	-1.06434	0.00175813	down
ENSMUSG00000022303	-1.06496	0.00309831	down
ENSMUSG00000030592	-1.06606	0.00178547	down
ENSMUSG00000044550	-1.06721	0.00108983	down
ENSMUSG00000031214	-1.06892	0.00676047	down
ENSMUSG00000003380	-1.07079	0.00124507	down
ENSMUSG00000055198	-1.07081	0.00116295	down
ENSMUSG00000039166	-1.0715	0.00358445	down
ENSMUSG00000053835	-1.07316	0.00459835	down
ENSMUSG00000028332	-1.07337	0.00657026	down
ENSMUSG00000040891	-1.07559	0.00142969	down
ENSMUSG00000039735	-1.07781	0.00199799	down
ENSMUSG00000056529	-1.07816	0.0113472	down
ENSMUSG00000033684	-1.07891	0.00148893	down
ENSMUSG00000050675	-1.07963	0.00211783	down
ENSMUSG00000053310	-1.07989	0.00157159	down
ENSMUSG00000028420	-1.08019	0.00762593	down
ENSMUSG00000037169	-1.08032	0.00376106	down
ENSMUSG00000019828	-1.08048	0.0079092	down
ENSMUSG00000047344	-1.08138	0.00304943	down
ENSMUSG00000051839	-1.0817	0.0149259	down
ENSMUSG00000024533	-1.08186	0.00141428	down
ENSMUSG00000001444	-1.08222	0.00191693	down
ENSMUSG00000023031	-1.08235	0.00169765	down
ENSMUSG00000041729	-1.08244	0.0011137	down
ENSMUSG00000007989	-1.08299	0.00955045	down
ENSMUSG00000048200	-1.08382	0.00553138	down
ENSMUSG00000022419	-1.0841	0.00306545	down
ENSMUSG00000002111	-1.08445	0.00139144	down
ENSMUSG00000054641	-1.0846	0.00442942	down
ENSMUSG00000033538	-1.08531	0.0011862	down
ENSMUSG00000025170	-1.08577	0.0126089	down
ENSMUSG00000003847	-1.08611	0.00450827	down
ENSMUSG00000032609	-1.08612	0.00358445	down
ENSMUSG00000030711	-1.08635	0.00203538	down
ENSMUSG00000019851	-1.08661	0.00153448	down
ENSMUSG00000002249	-1.08663	0.0124002	down
ENSMUSG00000020227	-1.08708	0.00203229	down
ENSMUSG00000000320	-1.088	0.010275	down
ENSMUSG00000038400	-1.08864	0.00223769	down
ENSMUSG00000001763	-1.08877	0.00529666	down
ENSMUSG00000029513	-1.0893	0.00136763	down
ENSMUSG00000016386	-1.09159	0.00191953	down
ENSMUSG00000015533	-1.09169	0.00231	down
ENSMUSG00000028389	-1.09243	0.00166368	down
ENSMUSG00000032285	-1.09277	0.0107887	down
ENSMUSG00000039831	-1.09302	0.00112055	down
ENSMUSG00000041351	-1.09324	0.00265981	down
ENSMUSG00000066952	-1.09328	0.00295078	down
ENSMUSG00000015702	-1.09364	0.00183442	down
ENSMUSG00000020774	-1.09382	0.0195591	down
ENSMUSG00000002997	-1.09412	0.00212068	down
ENSMUSG00000004451	-1.09567	0.00240729	down
ENSMUSG00000038648	-1.09695	0.00573167	down
ENSMUSG00000027525	-1.09711	0.00898521	down
ENSMUSG00000028469	-1.09714	0.00148582	down
ENSMUSG00000059498	-1.09738	0.00099149	down
ENSMUSG00000020486	-1.0985	0.0119833	down
ENSMUSG00000070291	-1.09973	0.0150866	down
ENSMUSG00000036570	-1.10121	0.00251361	down
ENSMUSG00000021880	-1.10171	0.0037238	down
ENSMUSG00000052921	-1.10177	0.0102284	down
ENSMUSG00000027713	-1.10233	0.00129722	down
ENSMUSG00000032380	-1.10239	0.00240488	down
ENSMUSG00000013611	-1.10283	0.00144172	down
ENSMUSG00000034708	-1.1031	0.00104725	down
ENSMUSG00000023912	-1.1034	0.0042897	down
ENSMUSG00000038059	-1.10362	0.00112685	down
ENSMUSG00000024253	-1.1041	0.0163487	down
ENSMUSG00000016526	-1.10494	0.000986134	down
ENSMUSG00000029710	-1.10604	0.00132284	down
ENSMUSG00000034361	-1.10634	0.00289473	down
ENSMUSG00000048581	-1.10636	0.00353743	down
ENSMUSG00000037499	-1.10686	0.00104635	down
ENSMUSG00000038517	-1.10709	0.0027283	down
ENSMUSG00000001552	-1.10817	0.00180235	down
ENSMUSG00000096054	-1.10939	0.00140317	down
ENSMUSG00000027199	-1.11029	0.00229481	down
ENSMUSG00000034795	-1.11052	0.00211986	down
ENSMUSG00000054728	-1.11057	0.00167945	down
ENSMUSG00000051185	-1.11066	0.0055729	down
ENSMUSG00000027293	-1.11104	0.00165083	down
ENSMUSG00000073888	-1.11175	0.00171798	down
ENSMUSG00000067212	-1.1119	0.00109428	down
ENSMUSG00000042377	-1.11226	0.00208487	down
ENSMUSG00000060260	-1.11457	0.00319379	down
ENSMUSG00000032006	-1.11525	0.0128125	down
ENSMUSG00000003363	-1.11564	0.00136036	down
ENSMUSG00000054320	-1.11584	0.00123942	down
ENSMUSG00000038718	-1.11701	0.00131379	down
ENSMUSG00000020785	-1.11715	0.00121089	down
ENSMUSG00000037098	-1.11725	0.0010495	down
ENSMUSG00000055172	-1.1173	0.00165032	down
ENSMUSG00000034127	-1.11805	0.0733365	down
ENSMUSG00000056498	-1.11865	0.00581109	down
ENSMUSG00000013921	-1.11996	0.00132284	down
ENSMUSG00000029372	-1.12017	0.000979464	down
ENSMUSG00000034037	-1.12034	0.00130609	down
ENSMUSG00000049807	-1.1206	0.00729738	down
ENSMUSG00000034449	-1.12161	0.00122384	down
ENSMUSG00000005951	-1.12278	0.00312846	down
ENSMUSG00000022479	-1.12286	0.00803479	down
ENSMUSG00000033900	-1.12292	0.00320019	down
ENSMUSG00000037465	-1.12348	0.00105408	down
ENSMUSG00000029344	-1.12381	0.00158186	down
ENSMUSG00000044117	-1.12487	0.00253184	down
ENSMUSG00000033880	-1.12547	0.00146949	down
ENSMUSG00000053175	-1.12629	0.00317091	down
ENSMUSG00000041696	-1.12749	0.000964014	down
ENSMUSG00000051579	-1.12814	0.00225702	down
ENSMUSG00000032513	-1.13077	0.00306435	down
ENSMUSG00000002233	-1.13086	0.00158243	down
ENSMUSG00000039206	-1.13092	0.00102943	down
ENSMUSG00000058246	-1.1311	0.011847	down
ENSMUSG00000029860	-1.13167	0.00110544	down
ENSMUSG00000023348	-1.13173	0.00129259	down
ENSMUSG00000043165	-1.13346	0.00430559	down
ENSMUSG00000060594	-1.13401	0.00801805	down
ENSMUSG00000043300	-1.13503	0.00332958	down
ENSMUSG00000007891	-1.13511	0.000889921	down
ENSMUSG00000001248	-1.13546	0.00347807	down
ENSMUSG00000036782	-1.13625	0.00882302	down
ENSMUSG00000043088	-1.13636	0.00360128	down
ENSMUSG00000053040	-1.13684	0.00119758	down
ENSMUSG00000024190	-1.13736	0.00099149	down
ENSMUSG00000045763	-1.13783	0.00199834	down
ENSMUSG00000023039	-1.13877	0.00113287	down
ENSMUSG00000022941	-1.13936	0.0100679	down
ENSMUSG00000023206	-1.13958	0.00450411	down
ENSMUSG00000040841	-1.14068	0.000966197	down
ENSMUSG00000029470	-1.14272	0.00110927	down
ENSMUSG00000051851	-1.14412	0.00132621	down
ENSMUSG00000022415	-1.14519	0.00135233	down
ENSMUSG00000001173	-1.14523	0.00165032	down
ENSMUSG00000030089	-1.14554	0.00136763	down
ENSMUSG00000034652	-1.14637	0.000914227	down
ENSMUSG00000033386	-1.14684	0.000999196	down
ENSMUSG00000021211	-1.14785	0.0277294	down
ENSMUSG00000016494	-1.14841	0.000891559	down
ENSMUSG00000020260	-1.14902	0.00113287	down
ENSMUSG00000028680	-1.14934	0.00110326	down
ENSMUSG00000029090	-1.14978	0.0011923	down
ENSMUSG00000050538	-1.14981	0.000982153	down
ENSMUSG00000004267	-1.15068	0.000889921	down
ENSMUSG00000026896	-1.15097	0.000884942	down
ENSMUSG00000010830	-1.15327	0.00192371	down
ENSMUSG00000099655	-1.15387	0.00343471	down
ENSMUSG00000089669	-1.15514	0.00429704	down
ENSMUSG00000027962	-1.15702	0.00428468	down
ENSMUSG00000030282	-1.15796	0.00102528	down
ENSMUSG00000002103	-1.15818	0.00766461	down
ENSMUSG00000032540	-1.15873	0.00299267	down
ENSMUSG00000029859	-1.1591	0.00113258	down
ENSMUSG00000024646	-1.15961	0.000841328	down
ENSMUSG00000040466	-1.16007	0.00314594	down
ENSMUSG00000040957	-1.16141	0.00167483	down
ENSMUSG00000026489	-1.16206	0.00129339	down
ENSMUSG00000020641	-1.16262	0.00212068	down
ENSMUSG00000029163	-1.16314	0.00153097	down
ENSMUSG00000030695	-1.16685	0.00101142	down
ENSMUSG00000040557	-1.1673	0.00187795	down
ENSMUSG00000078350	-1.16768	0.00477287	down
ENSMUSG00000025790	-1.16775	0.00176534	down
ENSMUSG00000073599	-1.16859	0.000891559	down
ENSMUSG00000040415	-1.16927	0.00185283	down
ENSMUSG00000047181	-1.17101	0.00197768	down
ENSMUSG00000022037	-1.17118	0.000840375	down
ENSMUSG00000005364	-1.1741	0.0200366	down
ENSMUSG00000033965	-1.17454	0.000841328	down
ENSMUSG00000073684	-1.17516	0.00102943	down
ENSMUSG00000059540	-1.17648	0.00172486	down
ENSMUSG00000071203	-1.17809	0.00137694	down
ENSMUSG00000024036	-1.17929	0.000826277	down
ENSMUSG00000097187	-1.17947	0.00563896	down
ENSMUSG00000038150	-1.18008	0.00194189	down
ENSMUSG00000030825	-1.18104	0.000936597	down
ENSMUSG00000000127	-1.18215	0.00947745	down
ENSMUSG00000025270	-1.18249	0.000885167	down
ENSMUSG00000029287	-1.18381	0.00262784	down
ENSMUSG00000067591	-1.18586	0.0118704	down
ENSMUSG00000035165	-1.18623	0.00160379	down
ENSMUSG00000029838	-1.18628	0.00254894	down
ENSMUSG00000039217	-1.18763	0.003469	down
ENSMUSG00000055809	-1.18864	0.0016	down
ENSMUSG00000051354	-1.18915	0.0254415	down
ENSMUSG00000067767	-1.18921	0.00158243	down
ENSMUSG00000037664	-1.1898	0.000781246	down
ENSMUSG00000022758	-1.19036	0.0160919	down
ENSMUSG00000055305	-1.19093	0.00181559	down
ENSMUSG00000032827	-1.19148	0.00160419	down
ENSMUSG00000024164	-1.19214	0.00113258	down
ENSMUSG00000022265	-1.19215	0.000930891	down
ENSMUSG00000018339	-1.19288	0.00294064	down
ENSMUSG00000039232	-1.19313	0.00618112	down
ENSMUSG00000027765	-1.19341	0.0014536	down
ENSMUSG00000020396	-1.19357	0.00102797	down
ENSMUSG00000055895	-1.1942	0.00453172	down
ENSMUSG00000000753	-1.19438	0.000990034	down
ENSMUSG00000000244	-1.19581	0.000837076	down
ENSMUSG00000027030	-1.19647	0.00736731	down
ENSMUSG00000027072	-1.19708	0.000841328	down
ENSMUSG00000018168	-1.19708	0.00187795	down
ENSMUSG00000031451	-1.19756	0.00105713	down
ENSMUSG00000032028	-1.19904	0.000826277	down
ENSMUSG00000034949	-1.19912	0.0306998	down
ENSMUSG00000039953	-1.19976	0.00266052	down
ENSMUSG00000023048	-1.20007	0.000831632	down
ENSMUSG00000022564	-1.20155	0.000849229	down
ENSMUSG00000030148	-1.20183	0.0108794	down
ENSMUSG00000025702	-1.20288	0.00200612	down
ENSMUSG00000037363	-1.2033	0.00195369	down
ENSMUSG00000067787	-1.20335	0.000826277	down
ENSMUSG00000022498	-1.20356	0.00106688	down
ENSMUSG00000024940	-1.20467	0.00224556	down
ENSMUSG00000071076	-1.20601	0.00314594	down
ENSMUSG00000029581	-1.20683	0.00105408	down
ENSMUSG00000025877	-1.20689	0.00153448	down
ENSMUSG00000055170	-1.21082	0.00342454	down
ENSMUSG00000021477	-1.21123	0.000815696	down
ENSMUSG00000022098	-1.21154	0.00219231	down
ENSMUSG00000029752	-1.21159	0.000896039	down
ENSMUSG00000026672	-1.21421	0.0022801	down
ENSMUSG00000033032	-1.21424	0.000833018	down
ENSMUSG00000072949	-1.21428	0.00253184	down
ENSMUSG00000095789	-1.21451	0.00360634	down
ENSMUSG00000049536	-1.21471	0.00663844	down
ENSMUSG00000022218	-1.21487	0.00410068	down
ENSMUSG00000027806	-1.21489	0.00199834	down
ENSMUSG00000003545	-1.21643	0.00565042	down
ENSMUSG00000035472	-1.21648	0.00396873	down
ENSMUSG00000029122	-1.21694	0.00577681	down
ENSMUSG00000048852	-1.21724	0.00629713	down
ENSMUSG00000057948	-1.21793	0.00076799	down
ENSMUSG00000052749	-1.21847	0.000910575	down
ENSMUSG00000020964	-1.21867	0.000843265	down
ENSMUSG00000049907	-1.21891	0.000815696	down
ENSMUSG00000060591	-1.22018	0.000770808	down
ENSMUSG00000027639	-1.22053	0.00119758	down
ENSMUSG00000011263	-1.22084	0.00520448	down
ENSMUSG00000048807	-1.22158	0.00092713	down
ENSMUSG00000027002	-1.22206	0.00619138	down
ENSMUSG00000031309	-1.22208	0.003308	down
ENSMUSG00000041754	-1.22282	0.000998047	down
ENSMUSG00000062300	-1.22323	0.00532476	down
ENSMUSG00000053886	-1.22369	0.004857	down
ENSMUSG00000050212	-1.22371	0.00106923	down
ENSMUSG00000000552	-1.22462	0.00109905	down
ENSMUSG00000037370	-1.22506	0.00215006	down
ENSMUSG00000027935	-1.22605	0.00175684	down
ENSMUSG00000003452	-1.22778	0.000755008	down
ENSMUSG00000050394	-1.2278	0.00181117	down
ENSMUSG00000025579	-1.2285	0.00117672	down
ENSMUSG00000023243	-1.22875	0.00358445	down
ENSMUSG00000002324	-1.22885	0.00346974	down
ENSMUSG00000005514	-1.22939	0.000847327	down
ENSMUSG00000034171	-1.23265	0.000848399	down
ENSMUSG00000005672	-1.23289	0.000757147	down
ENSMUSG00000042647	-1.23296	0.00691642	down
ENSMUSG00000027546	-1.2334	0.00157159	down
ENSMUSG00000047371	-1.23538	0.00200773	down
ENSMUSG00000045636	-1.23976	0.00332714	down
ENSMUSG00000034035	-1.24322	0.00113258	down
ENSMUSG00000038151	-1.24414	0.0146375	down
ENSMUSG00000032652	-1.24544	0.000961687	down
ENSMUSG00000040009	-1.24552	0.00443866	down
ENSMUSG00000022799	-1.24564	0.000759879	down
ENSMUSG00000057766	-1.24609	0.00659066	down
ENSMUSG00000032125	-1.24696	0.000780046	down
ENSMUSG00000031532	-1.24785	0.000928637	down
ENSMUSG00000036368	-1.24809	0.00536027	down
ENSMUSG00000034936	-1.24932	0.00151203	down
ENSMUSG00000028445	-1.25202	0.01164	down
ENSMUSG00000040950	-1.25206	0.00459155	down
ENSMUSG00000036002	-1.25254	0.0121931	down
ENSMUSG00000006301	-1.25387	0.000833018	down
ENSMUSG00000072244	-1.25388	0.000939031	down
ENSMUSG00000029455	-1.25505	0.00175583	down
ENSMUSG00000079298	-1.25539	0.00212068	down
ENSMUSG00000056870	-1.25542	0.00433434	down
ENSMUSG00000010307	-1.25555	0.00151203	down
ENSMUSG00000027660	-1.25732	0.00143744	down
ENSMUSG00000030688	-1.25872	0.00092705	down
ENSMUSG00000061356	-1.25953	0.00188799	down
ENSMUSG00000019467	-1.25965	0.0061229	down
ENSMUSG00000078922	-1.26002	0.00148893	down
ENSMUSG00000052736	-1.26037	0.0053874	down
ENSMUSG00000024600	-1.26168	0.00121787	down
ENSMUSG00000030361	-1.26287	0.0193861	down
ENSMUSG00000020044	-1.26301	0.000746472	down
ENSMUSG00000027544	-1.26381	0.00247416	down
ENSMUSG00000022861	-1.26672	0.00118618	down
ENSMUSG00000038217	-1.2677	0.00477287	down
ENSMUSG00000052271	-1.26859	0.00565661	down
ENSMUSG00000025151	-1.26913	0.00102943	down
ENSMUSG00000081534	-1.26927	0.00121738	down
ENSMUSG00000038793	-1.26937	0.00285522	down
ENSMUSG00000030217	-1.26953	0.00094576	down
ENSMUSG00000009876	-1.26985	0.00390995	down
ENSMUSG00000038871	-1.27135	0.00279864	down
ENSMUSG00000029108	-1.27316	0.00442053	down
ENSMUSG00000055737	-1.27328	0.00222648	down
ENSMUSG00000036091	-1.27424	0.00119758	down
ENSMUSG00000034271	-1.27425	0.00281975	down
ENSMUSG00000033187	-1.27566	0.00235501	down
ENSMUSG00000042684	-1.27581	0.000667456	down
ENSMUSG00000021589	-1.27611	0.00165083	down
ENSMUSG00000037185	-1.27687	0.00279666	down
ENSMUSG00000025780	-1.27711	0.00120441	down
ENSMUSG00000027175	-1.27862	0.000956877	down
ENSMUSG00000028825	-1.2788	0.0076563	down
ENSMUSG00000030605	-1.2823	0.000672647	down
ENSMUSG00000068263	-1.28261	0.000782932	down
ENSMUSG00000019302	-1.28324	0.000936597	down
ENSMUSG00000021094	-1.28347	0.00146818	down
ENSMUSG00000025889	-1.28532	0.00134403	down
ENSMUSG00000032596	-1.2872	0.000713819	down
ENSMUSG00000037206	-1.28958	0.00160458	down
ENSMUSG00000038370	-1.2928	0.000621389	down
ENSMUSG00000038605	-1.2929	0.000846077	down
ENSMUSG00000028073	-1.29592	0.00375933	down
ENSMUSG00000019872	-1.29608	0.000622638	down
ENSMUSG00000037872	-1.29723	0.00132621	down
ENSMUSG00000029994	-1.29769	0.000846077	down
ENSMUSG00000002980	-1.2982	0.00135627	down
ENSMUSG00000023034	-1.29908	0.000936597	down
ENSMUSG00000050071	-1.2994	0.00122124	down
ENSMUSG00000063354	-1.30014	0.00173917	down
ENSMUSG00000028039	-1.30213	0.000936597	down
ENSMUSG00000044162	-1.30259	0.00230464	down
ENSMUSG00000027428	-1.30282	0.00291904	down
ENSMUSG00000073758	-1.30359	0.00732845	down
ENSMUSG00000002668	-1.30388	0.000939031	down
ENSMUSG00000006675	-1.30446	0.00218435	down
ENSMUSG00000058056	-1.30554	0.00636845	down
ENSMUSG00000073555	-1.30583	0.010491	down
ENSMUSG00000022157	-1.30837	0.000760053	down
ENSMUSG00000005413	-1.30974	0.0017604	down
ENSMUSG00000024420	-1.31042	0.00405234	down
ENSMUSG00000035305	-1.31106	0.00305981	down
ENSMUSG00000030339	-1.3113	0.00353458	down
ENSMUSG00000028023	-1.31326	0.00573793	down
ENSMUSG00000079057	-1.3158	0.000672732	down
ENSMUSG00000003526	-1.31624	0.00379103	down
ENSMUSG00000031170	-1.31661	0.00716601	down
ENSMUSG00000040987	-1.31725	0.00134329	down
ENSMUSG00000050138	-1.31884	0.000846077	down
ENSMUSG00000052396	-1.31899	0.00234457	down
ENSMUSG00000047238	-1.319	0.00113757	down
ENSMUSG00000035473	-1.31954	0.000669955	down
ENSMUSG00000038304	-1.32065	0.00199467	down
ENSMUSG00000014846	-1.32098	0.00318625	down
ENSMUSG00000043913	-1.32216	0.000594057	down
ENSMUSG00000036667	-1.32411	0.00592842	down
ENSMUSG00000032577	-1.3244	0.000790819	down
ENSMUSG00000039236	-1.32444	0.000621389	down
ENSMUSG00000035342	-1.32466	0.000847327	down
ENSMUSG00000036528	-1.32485	0.0011322	down
ENSMUSG00000029802	-1.32576	0.00229481	down
ENSMUSG00000027111	-1.32714	0.000914227	down
ENSMUSG00000034459	-1.32728	0.00279226	down
ENSMUSG00000059714	-1.32753	0.00105408	down
ENSMUSG00000002012	-1.32978	0.0019776	down
ENSMUSG00000026589	-1.32979	0.00222637	down
ENSMUSG00000074794	-1.33163	0.00105408	down
ENSMUSG00000043895	-1.33273	0.000673484	down
ENSMUSG00000024095	-1.33285	0.0018476	down
ENSMUSG00000036743	-1.33568	0.000714525	down
ENSMUSG00000078921	-1.33654	0.000669785	down
ENSMUSG00000031217	-1.33693	0.000852559	down
ENSMUSG00000029162	-1.33729	0.000982268	down
ENSMUSG00000030970	-1.33859	0.00113287	down
ENSMUSG00000026748	-1.34095	0.00113287	down
ENSMUSG00000034532	-1.34127	0.00640615	down
ENSMUSG00000037012	-1.34135	0.000599167	down
ENSMUSG00000028195	-1.34143	0.000979464	down
ENSMUSG00000023367	-1.34236	0.000669785	down
ENSMUSG00000007867	-1.34299	0.00154925	down
ENSMUSG00000023044	-1.34337	0.00117366	down
ENSMUSG00000037295	-1.34357	0.00188588	down
ENSMUSG00000040605	-1.34386	0.000823688	down
ENSMUSG00000059555	-1.34388	0.00061847	down
ENSMUSG00000022661	-1.34861	0.00494669	down
ENSMUSG00000029135	-1.34907	0.00259098	down
ENSMUSG00000008384	-1.35002	0.000664872	down
ENSMUSG00000024193	-1.35084	0.00763703	down
ENSMUSG00000046814	-1.35165	0.00059493	down
ENSMUSG00000038712	-1.35273	0.000593105	down
ENSMUSG00000038253	-1.35433	0.00174449	down
ENSMUSG00000036672	-1.35517	0.00092705	down
ENSMUSG00000051439	-1.3554	0.00143516	down
ENSMUSG00000050530	-1.35574	0.00282731	down
ENSMUSG00000037960	-1.35603	0.000667456	down
ENSMUSG00000002105	-1.35612	0.000794293	down
ENSMUSG00000029810	-1.35761	0.000769353	down
ENSMUSG00000022817	-1.36108	0.000891559	down
ENSMUSG00000024173	-1.36278	0.00383356	down
ENSMUSG00000022261	-1.36444	0.0018476	down
ENSMUSG00000065968	-1.36507	0.00157124	down
ENSMUSG00000027474	-1.36703	0.00390818	down
ENSMUSG00000000957	-1.36779	0.00237349	down
ENSMUSG00000003418	-1.3682	0.000898741	down
ENSMUSG00000074093	-1.37248	0.00624621	down
ENSMUSG00000026638	-1.37295	0.000794293	down
ENSMUSG00000029392	-1.37296	0.00127327	down
ENSMUSG00000049493	-1.37385	0.00161672	down
ENSMUSG00000019539	-1.37571	0.000901827	down
ENSMUSG00000031586	-1.37812	0.000592582	down
ENSMUSG00000036904	-1.37895	0.00363747	down
ENSMUSG00000058656	-1.38006	0.00801525	down
ENSMUSG00000018648	-1.38344	0.00153097	down
ENSMUSG00000027605	-1.3851	0.000846647	down
ENSMUSG00000055053	-1.38846	0.00078109	down
ENSMUSG00000054932	-1.38892	0.00165032	down
ENSMUSG00000068686	-1.38903	0.00336972	down
ENSMUSG00000046223	-1.3913	0.000525801	down
ENSMUSG00000040811	-1.39268	0.000750323	down
ENSMUSG00000017978	-1.39682	0.00584183	down
ENSMUSG00000004933	-1.39795	0.00054354	down
ENSMUSG00000043557	-1.39823	0.00118232	down
ENSMUSG00000051515	-1.39865	0.000519182	down
ENSMUSG00000031355	-1.3997	0.00246157	down
ENSMUSG00000021493	-1.40065	0.000621389	down
ENSMUSG00000022489	-1.40187	0.000767544	down
ENSMUSG00000037868	-1.40379	0.00272847	down
ENSMUSG00000023995	-1.40386	0.00104725	down
ENSMUSG00000049382	-1.40422	0.004745	down
ENSMUSG00000035004	-1.40569	0.00110927	down
ENSMUSG00000042340	-1.40669	0.0016609	down
ENSMUSG00000051361	-1.40906	0.00801805	down
ENSMUSG00000029915	-1.40906	0.00131785	down
ENSMUSG00000031444	-1.41087	0.000840375	down
ENSMUSG00000050989	-1.41167	0.00106622	down
ENSMUSG00000053113	-1.41315	0.00206309	down
ENSMUSG00000055733	-1.41571	0.00127364	down
ENSMUSG00000037280	-1.41594	0.00152707	down
ENSMUSG00000040111	-1.41701	0.00286181	down
ENSMUSG00000079559	-1.41716	0.0016708	down
ENSMUSG00000032192	-1.41766	0.0010194	down
ENSMUSG00000021213	-1.42025	0.000479067	down
ENSMUSG00000020541	-1.42047	0.000986134	down
ENSMUSG00000044252	-1.42221	0.000498165	down
ENSMUSG00000029050	-1.42402	0.00131785	down
ENSMUSG00000032997	-1.42436	0.00548512	down
ENSMUSG00000034855	-1.42455	0.00132522	down
ENSMUSG00000026826	-1.42549	0.000826277	down
ENSMUSG00000030545	-1.42631	0.00428575	down
ENSMUSG00000028644	-1.4273	0.0011137	down
ENSMUSG00000021360	-1.42996	0.000841704	down
ENSMUSG00000044055	-1.43092	0.00148743	down
ENSMUSG00000022225	-1.43126	0.00374661	down
ENSMUSG00000062524	-1.43142	0.000524884	down
ENSMUSG00000024426	-1.43294	0.00110544	down
ENSMUSG00000074785	-1.43685	0.00176534	down
ENSMUSG00000001366	-1.43829	0.00049046	down
ENSMUSG00000031503	-1.44118	0.00141816	down
ENSMUSG00000039699	-1.44129	0.00118423	down
ENSMUSG00000001739	-1.44244	0.00586362	down
ENSMUSG00000026971	-1.44271	0.00128863	down
ENSMUSG00000045394	-1.44512	0.00113258	down
ENSMUSG00000063760	-1.4471	0.000623601	down
ENSMUSG00000060572	-1.45151	0.00199834	down
ENSMUSG00000037440	-1.45217	0.00664784	down
ENSMUSG00000031517	-1.45248	0.00549396	down
ENSMUSG00000058624	-1.45293	0.0041	down
ENSMUSG00000030681	-1.45623	0.00088788	down
ENSMUSG00000041895	-1.459	0.00119524	down
ENSMUSG00000026604	-1.45903	0.00197163	down
ENSMUSG00000000489	-1.45953	0.00120279	down
ENSMUSG00000031570	-1.46143	0.0005971	down
ENSMUSG00000040938	-1.46217	0.000570547	down
ENSMUSG00000030103	-1.46232	0.00061847	down
ENSMUSG00000049999	-1.46312	0.000574179	down
ENSMUSG00000021636	-1.46471	0.00407698	down
ENSMUSG00000075420	-1.4652	0.00126813	down
ENSMUSG00000037348	-1.46626	0.00135648	down
ENSMUSG00000020484	-1.4663	0.000455537	down
ENSMUSG00000000869	-1.46669	0.00130609	down
ENSMUSG00000043953	-1.4676	0.000877198	down
ENSMUSG00000040883	-1.46926	0.000541793	down
ENSMUSG00000033488	-1.46994	0.000555199	down
ENSMUSG00000061068	-1.47005	0.00111727	down
ENSMUSG00000038775	-1.47055	0.000471915	down
ENSMUSG00000038312	-1.47233	0.000496871	down
ENSMUSG00000028713	-1.47258	0.00461292	down
ENSMUSG00000028035	-1.47287	0.000542871	down
ENSMUSG00000029364	-1.47531	0.000640499	down
ENSMUSG00000031502	-1.47576	0.000725773	down
ENSMUSG00000025492	-1.47609	0.000607864	down
ENSMUSG00000012819	-1.47761	0.00944769	down
ENSMUSG00000028088	-1.47831	0.0011137	down
ENSMUSG00000028159	-1.47941	0.000478587	down
ENSMUSG00000024074	-1.48116	0.000986134	down
ENSMUSG00000030917	-1.48139	0.000538186	down
ENSMUSG00000074793	-1.48262	0.00134657	down
ENSMUSG00000038700	-1.48287	0.00101574	down
ENSMUSG00000052435	-1.48335	0.00211986	down
ENSMUSG00000060962	-1.4835	0.00171664	down
ENSMUSG00000048218	-1.48361	0.00511991	down
ENSMUSG00000025647	-1.48417	0.000471915	down
ENSMUSG00000040713	-1.48418	0.000478587	down
ENSMUSG00000027314	-1.48428	0.00314738	down
ENSMUSG00000024617	-1.48495	0.00333256	down
ENSMUSG00000022199	-1.48711	0.00170739	down
ENSMUSG00000032802	-1.48833	0.000602954	down
ENSMUSG00000031958	-1.48909	0.000829211	down
ENSMUSG00000053469	-1.48985	0.00181294	down
ENSMUSG00000044017	-1.49039	0.00143516	down
ENSMUSG00000057246	-1.49104	0.00159992	down
ENSMUSG00000020282	-1.49169	0.0244304	down
ENSMUSG00000048752	-1.492	0.00200773	down
ENSMUSG00000026566	-1.49492	0.000471915	down
ENSMUSG00000033147	-1.49588	0.000705021	down
ENSMUSG00000050821	-1.49652	0.000628823	down
ENSMUSG00000002504	-1.49673	0.000437288	down
ENSMUSG00000023571	-1.49681	0.000840375	down
ENSMUSG00000021003	-1.49764	0.000667456	down
ENSMUSG00000030847	-1.49813	0.000814684	down
ENSMUSG00000040016	-1.49851	0.000780046	down
ENSMUSG00000020083	-1.5003	0.00431256	down
ENSMUSG00000035183	-1.50138	0.00109804	down
ENSMUSG00000040997	-1.50535	0.000443817	down
ENSMUSG00000031504	-1.50897	0.000478747	down
ENSMUSG00000044792	-1.50987	0.000444654	down
ENSMUSG00000056737	-1.5104	0.000642577	down
ENSMUSG00000004035	-1.51045	0.000456056	down
ENSMUSG00000045790	-1.51156	0.000981267	down
ENSMUSG00000034758	-1.51191	0.000835518	down
ENSMUSG00000041598	-1.51387	0.00211933	down
ENSMUSG00000035835	-1.51541	0.000595547	down
ENSMUSG00000024535	-1.51733	0.000474777	down
ENSMUSG00000071723	-1.51865	0.00068215	down
ENSMUSG00000050147	-1.52045	0.0072468	down
ENSMUSG00000034201	-1.52087	0.00175536	down
ENSMUSG00000025175	-1.52102	0.000833018	down
ENSMUSG00000009350	-1.5241	0.000443538	down
ENSMUSG00000025511	-1.52881	0.000527781	down
ENSMUSG00000034486	-1.52908	0.000471915	down
ENSMUSG00000031789	-1.53072	0.000511584	down
ENSMUSG00000024109	-1.53074	0.000669955	down
ENSMUSG00000049791	-1.53078	0.000471915	down
ENSMUSG00000020230	-1.53266	0.000560121	down
ENSMUSG00000039646	-1.53371	0.0037965	down
ENSMUSG00000056220	-1.53383	0.000706886	down
ENSMUSG00000054619	-1.53459	0.00114488	down
ENSMUSG00000020777	-1.53825	0.000751433	down
ENSMUSG00000018672	-1.54105	0.000883842	down
ENSMUSG00000032656	-1.54468	0.000485169	down
ENSMUSG00000042659	-1.54477	0.000467662	down
ENSMUSG00000003153	-1.54486	0.000761647	down
ENSMUSG00000054474	-1.54546	0.00407698	down
ENSMUSG00000019890	-1.5458	0.00225652	down
ENSMUSG00000002058	-1.54698	0.000413706	down
ENSMUSG00000022667	-1.54892	0.0104317	down
ENSMUSG00000031880	-1.55177	0.000588381	down
ENSMUSG00000061878	-1.55383	0.00262296	down
ENSMUSG00000000154	-1.55398	0.00173536	down
ENSMUSG00000026357	-1.5547	0.00061847	down
ENSMUSG00000040314	-1.55474	0.000489558	down
ENSMUSG00000040562	-1.55511	0.0117947	down
ENSMUSG00000033863	-1.55599	0.0015868	down
ENSMUSG00000030219	-1.55631	0.00762921	down
ENSMUSG00000048040	-1.55671	0.00347807	down
ENSMUSG00000021250	-1.55675	0.000395819	down
ENSMUSG00000032547	-1.55765	0.000519612	down
ENSMUSG00000050737	-1.55884	0.00105233	down
ENSMUSG00000008461	-1.56599	0.00180314	down
ENSMUSG00000050241	-1.5664	0.00252542	down
ENSMUSG00000058317	-1.56651	0.000390179	down
ENSMUSG00000039652	-1.57059	0.00394842	down
ENSMUSG00000047281	-1.57112	0.00110021	down
ENSMUSG00000055639	-1.57338	0.000633025	down
ENSMUSG00000031169	-1.57446	0.000431211	down
ENSMUSG00000031740	-1.57461	0.000687331	down
ENSMUSG00000033024	-1.57555	0.00339635	down
ENSMUSG00000026817	-1.57633	0.00157124	down
ENSMUSG00000027698	-1.5791	0.000782932	down
ENSMUSG00000020546	-1.5826	0.000467662	down
ENSMUSG00000026580	-1.58323	0.000527781	down
ENSMUSG00000023828	-1.58387	0.000376502	down
ENSMUSG00000021687	-1.58908	0.000390252	down
ENSMUSG00000029126	-1.58929	0.00250635	down
ENSMUSG00000001095	-1.58974	0.00131785	down
ENSMUSG00000070427	-1.59188	0.000396495	down
ENSMUSG00000098112	-1.59383	0.000450983	down
ENSMUSG00000041707	-1.59482	0.000420163	down
ENSMUSG00000031078	-1.59625	0.000479067	down
ENSMUSG00000028124	-1.59698	0.000595907	down
ENSMUSG00000027901	-1.59831	0.000524884	down
ENSMUSG00000034771	-1.59988	0.000901313	down
ENSMUSG00000040690	-1.60008	0.0016708	down
ENSMUSG00000041189	-1.60128	0.000458775	down
ENSMUSG00000033207	-1.60256	0.000833018	down
ENSMUSG00000017897	-1.60279	0.000673872	down
ENSMUSG00000020363	-1.60391	0.000769238	down
ENSMUSG00000022892	-1.604	0.000660244	down
ENSMUSG00000026778	-1.60625	0.000826277	down
ENSMUSG00000003206	-1.61244	0.000914227	down
ENSMUSG00000028497	-1.61965	0.000901313	down
ENSMUSG00000049670	-1.61978	0.000413872	down
ENSMUSG00000047361	-1.622	0.00161481	down
ENSMUSG00000049119	-1.62231	0.000703639	down
ENSMUSG00000075602	-1.62304	0.000579959	down
ENSMUSG00000036867	-1.62369	0.000473998	down
ENSMUSG00000004631	-1.62476	0.000460487	down
ENSMUSG00000027459	-1.62536	0.000497028	down
ENSMUSG00000027712	-1.62936	0.00045516	down
ENSMUSG00000048772	-1.63276	0.000901827	down
ENSMUSG00000002808	-1.63499	0.00129259	down
ENSMUSG00000031778	-1.63886	0.000383184	down
ENSMUSG00000024399	-1.64577	0.000343242	down
ENSMUSG00000023960	-1.64687	0.000402826	down
ENSMUSG00000025213	-1.64688	0.00225761	down
ENSMUSG00000034220	-1.64775	0.000456056	down
ENSMUSG00000030413	-1.64961	0.000577092	down
ENSMUSG00000024379	-1.65171	0.00183339	down
ENSMUSG00000025402	-1.65296	0.00353511	down
ENSMUSG00000055963	-1.65356	0.00391012	down
ENSMUSG00000023905	-1.65395	0.000577092	down
ENSMUSG00000029561	-1.65404	0.000760053	down
ENSMUSG00000052534	-1.65448	0.00146664	down
ENSMUSG00000025993	-1.65497	0.00141448	down
ENSMUSG00000029102	-1.65582	0.000523883	down
ENSMUSG00000020176	-1.66087	0.000335474	down
ENSMUSG00000032578	-1.66255	0.000426488	down
ENSMUSG00000054072	-1.66365	0.00390265	down
ENSMUSG00000016024	-1.66584	0.000474514	down
ENSMUSG00000022756	-1.66588	0.00203538	down
ENSMUSG00000003849	-1.66882	0.000444654	down
ENSMUSG00000039007	-1.67065	0.000478747	down
ENSMUSG00000039167	-1.67354	0.000390275	down
ENSMUSG00000072596	-1.67624	0.00165966	down
ENSMUSG00000033910	-1.6765	0.000519093	down
ENSMUSG00000024673	-1.67673	0.00576563	down
ENSMUSG00000038572	-1.67721	0.00035169	down
ENSMUSG00000062995	-1.68183	0.00164771	down
ENSMUSG00000068874	-1.68346	0.000433026	down
ENSMUSG00000026437	-1.68466	0.000348675	down
ENSMUSG00000024486	-1.69014	0.00160419	down
ENSMUSG00000049687	-1.69216	0.000621389	down
ENSMUSG00000089727	-1.69448	0.00162502	down
ENSMUSG00000031712	-1.70027	0.000477901	down
ENSMUSG00000056758	-1.70175	0.000837076	down
ENSMUSG00000027227	-1.70291	0.000841328	down
ENSMUSG00000091811	-1.70532	0.000455537	down
ENSMUSG00000054951	-1.70678	0.000340661	down
ENSMUSG00000046768	-1.71	0.000367061	down
ENSMUSG00000022091	-1.71158	0.000348675	down
ENSMUSG00000025340	-1.71307	0.000474777	down
ENSMUSG00000056501	-1.71466	0.000354524	down
ENSMUSG00000068079	-1.71488	0.000901827	down
ENSMUSG00000031877	-1.71586	0.00190199	down
ENSMUSG00000062148	-1.71664	0.0025741	down
ENSMUSG00000035493	-1.72042	0.0003295	down
ENSMUSG00000031765	-1.72464	0.000498165	down
ENSMUSG00000038172	-1.72468	0.000373928	down
ENSMUSG00000032860	-1.72731	0.00135088	down
ENSMUSG00000061462	-1.73013	0.00118618	down
ENSMUSG00000001930	-1.73211	0.000840375	down
ENSMUSG00000001313	-1.73314	0.000535822	down
ENSMUSG00000031722	-1.73477	0.000329112	down
ENSMUSG00000003541	-1.73501	0.000395819	down
ENSMUSG00000030342	-1.74064	0.000354277	down
ENSMUSG00000025268	-1.74183	0.000322577	down
ENSMUSG00000025776	-1.74267	0.000956877	down
ENSMUSG00000028859	-1.74469	0.000469076	down
ENSMUSG00000067599	-1.74498	0.00261977	down
ENSMUSG00000022180	-1.7452	0.000467662	down
ENSMUSG00000023328	-1.74624	0.000348675	down
ENSMUSG00000018398	-1.75808	0.00116394	down
ENSMUSG00000020732	-1.75824	0.000444654	down
ENSMUSG00000054690	-1.7597	0.000335416	down
ENSMUSG00000016498	-1.76174	0.00058796	down
ENSMUSG00000038387	-1.76237	0.000669785	down
ENSMUSG00000021069	-1.76618	0.000304679	down
ENSMUSG00000044317	-1.76745	0.000481153	down
ENSMUSG00000083282	-1.77525	0.000496871	down
ENSMUSG00000001542	-1.77671	0.000421667	down
ENSMUSG00000051397	-1.78263	0.000769353	down
ENSMUSG00000026211	-1.78425	0.000746472	down
ENSMUSG00000030272	-1.79119	0.000673484	down
ENSMUSG00000028496	-1.79168	0.000354277	down
ENSMUSG00000048442	-1.80566	0.000359234	down
ENSMUSG00000029759	-1.80978	0.000894963	down
ENSMUSG00000017466	-1.81262	0.000535822	down
ENSMUSG00000027684	-1.81435	0.000413701	down
ENSMUSG00000025104	-1.81996	0.000901979	down
ENSMUSG00000058135	-1.82165	0.000300776	down
ENSMUSG00000022816	-1.82442	0.0003295	down
ENSMUSG00000042474	-1.82539	0.00640966	down
ENSMUSG00000055912	-1.83273	0.000282416	down
ENSMUSG00000006386	-1.83337	0.000595547	down
ENSMUSG00000072601	-1.83428	0.00118851	down
ENSMUSG00000003420	-1.84141	0.000291163	down
ENSMUSG00000079563	-1.84148	0.000359505	down
ENSMUSG00000054191	-1.84338	0.000390252	down
ENSMUSG00000073987	-1.84388	0.000335416	down
ENSMUSG00000053559	-1.8518	0.0010066	down
ENSMUSG00000023911	-1.85685	0.000285826	down
ENSMUSG00000024907	-1.85702	0.00191953	down
ENSMUSG00000003585	-1.86218	0.000354277	down
ENSMUSG00000008843	-1.8624	0.00169673	down
ENSMUSG00000020646	-1.86665	0.000588381	down
ENSMUSG00000052920	-1.86756	0.000520377	down
ENSMUSG00000019894	-1.87335	0.00211986	down
ENSMUSG00000052117	-1.87605	0.000329112	down
ENSMUSG00000021281	-1.87856	0.0003295	down
ENSMUSG00000040026	-1.87951	0.000474514	down
ENSMUSG00000017390	-1.8816	0.000291013	down
ENSMUSG00000047180	-1.8867	0.000291163	down
ENSMUSG00000025887	-1.8917	0.00125174	down
ENSMUSG00000038527	-1.89455	0.000293611	down
ENSMUSG00000031375	-1.89577	0.000824384	down
ENSMUSG00000028457	-1.90378	0.000565164	down
ENSMUSG00000047394	-1.90399	0.000421667	down
ENSMUSG00000026815	-1.91158	0.000267419	down
ENSMUSG00000031990	-1.91638	0.000497028	down
ENSMUSG00000008153	-1.92332	0.000328832	down
ENSMUSG00000002699	-1.92412	0.000741171	down
ENSMUSG00000004044	-1.92523	0.000511584	down
ENSMUSG00000025491	-1.93109	0.000348675	down
ENSMUSG00000037820	-1.93184	0.000290224	down
ENSMUSG00000023926	-1.93412	0.00155216	down
ENSMUSG00000044345	-1.93449	0.000621389	down
ENSMUSG00000056290	-1.93575	0.000628823	down
ENSMUSG00000028717	-1.93593	0.0008951	down
ENSMUSG00000021675	-1.93758	0.000637876	down
ENSMUSG00000028776	-1.93816	0.000443538	down
ENSMUSG00000068551	-1.94142	0.000504183	down
ENSMUSG00000017723	-1.94322	0.000377648	down
ENSMUSG00000073412	-1.94853	0.000317052	down
ENSMUSG00000074874	-1.94929	0.00143861	down
ENSMUSG00000058794	-1.94965	0.0003295	down
ENSMUSG00000079033	-1.95215	0.00111727	down
ENSMUSG00000023191	-1.95228	0.000969065	down
ENSMUSG00000031239	-1.96017	0.000294027	down
ENSMUSG00000001482	-1.96091	0.000315634	down
ENSMUSG00000004655	-1.96772	0.000393367	down
ENSMUSG00000044156	-1.96808	0.000555199	down
ENSMUSG00000032387	-1.97003	0.00228461	down
ENSMUSG00000031520	-1.97141	0.000478747	down
ENSMUSG00000031997	-1.97244	0.000443817	down
ENSMUSG00000018378	-1.97633	0.000527781	down
ENSMUSG00000032679	-1.97646	0.00076799	down
ENSMUSG00000010760	-1.97823	0.000542871	down
ENSMUSG00000033825	-1.9785	0.000485169	down
ENSMUSG00000023092	-1.97858	0.00242413	down
ENSMUSG00000026358	-1.97908	0.000259283	down
ENSMUSG00000024924	-1.98336	0.000256918	down
ENSMUSG00000027408	-1.98738	0.000235326	down
ENSMUSG00000032377	-1.9952	0.000300776	down
ENSMUSG00000026835	-1.99742	0.000738803	down
ENSMUSG00000004032	-2.00037	0.000431211	down
ENSMUSG00000044080	-2.00055	0.000288986	down
ENSMUSG00000053475	-2.00671	0.000283459	down
ENSMUSG00000029449	-2.01329	0.000269717	down
ENSMUSG00000046402	-2.02179	0.000269717	down
ENSMUSG00000032204	-2.02568	0.0003017	down
ENSMUSG00000047844	-2.03349	0.000297808	down
ENSMUSG00000015316	-2.03486	0.000452983	down
ENSMUSG00000032369	-2.039	0.000218093	down
ENSMUSG00000030167	-2.04221	0.00128863	down
ENSMUSG00000026986	-2.04245	0.000782932	down
ENSMUSG00000052234	-2.04743	0.000628823	down
ENSMUSG00000018569	-2.04967	0.00127375	down
ENSMUSG00000033585	-2.06504	0.000874696	down
ENSMUSG00000034586	-2.08039	0.000509054	down
ENSMUSG00000030410	-2.08092	0.000335416	down
ENSMUSG00000043822	-2.08296	0.000224249	down
ENSMUSG00000028108	-2.0831	0.000291163	down
ENSMUSG00000051910	-2.08764	0.000282416	down
ENSMUSG00000040447	-2.09449	0.000339601	down
ENSMUSG00000020098	-2.09506	0.000208644	down
ENSMUSG00000024511	-2.09758	0.000393367	down
ENSMUSG00000042745	-2.10217	0.000257873	down
ENSMUSG00000073002	-2.10702	0.000208644	down
ENSMUSG00000020160	-2.10757	0.0003295	down
ENSMUSG00000074063	-2.10989	0.000577092	down
ENSMUSG00000022574	-2.11225	0.00157013	down
ENSMUSG00000022586	-2.11473	0.000447086	down
ENSMUSG00000026548	-2.11493	0.000898741	down
ENSMUSG00000038508	-2.11667	0.000295576	down
ENSMUSG00000038421	-2.1189	0.000447268	down
ENSMUSG00000039611	-2.12336	0.000343242	down
ENSMUSG00000020787	-2.12856	0.000511584	down
ENSMUSG00000022309	-2.13529	0.000282416	down
ENSMUSG00000028167	-2.13796	0.000283459	down
ENSMUSG00000027562	-2.14812	0.000218093	down
ENSMUSG00000030246	-2.15926	0.000282416	down
ENSMUSG00000038991	-2.17217	0.000207562	down
ENSMUSG00000057729	-2.17256	0.000207562	down
ENSMUSG00000000938	-2.17349	0.000370613	down
ENSMUSG00000006235	-2.17783	0.000368171	down
ENSMUSG00000030717	-2.17889	0.000368171	down
ENSMUSG00000024107	-2.18094	0.000348675	down
ENSMUSG00000030054	-2.18293	0.000283459	down
ENSMUSG00000032348	-2.18919	0.000291163	down
ENSMUSG00000003355	-2.1893	0.000336576	down
ENSMUSG00000073889	-2.20506	0.000208644	down
ENSMUSG00000039519	-2.20973	0.000622638	down
ENSMUSG00000015094	-2.21454	0.000345561	down
ENSMUSG00000037366	-2.22859	0.000282416	down
ENSMUSG00000038418	-2.237	0.000328832	down
ENSMUSG00000027863	-2.24527	0.00099149	down
ENSMUSG00000069917	-2.24841	0.000208644	down
ENSMUSG00000045954	-2.25919	0.000883842	down
ENSMUSG00000040289	-2.27301	0.00018402	down
ENSMUSG00000041481	-2.28503	0.000196559	down
ENSMUSG00000053279	-2.30951	0.000482998	down
ENSMUSG00000050777	-2.32055	0.000864982	down
ENSMUSG00000027611	-2.33275	0.000335474	down
ENSMUSG00000024538	-2.34623	0.000208644	down
ENSMUSG00000025094	-2.34897	0.000275432	down
ENSMUSG00000029553	-2.34996	0.00209591	down
ENSMUSG00000022824	-2.35149	0.000208644	down
ENSMUSG00000032698	-2.35656	0.000222591	down
ENSMUSG00000024681	-2.36583	0.000182571	down
ENSMUSG00000020407	-2.37693	0.000208644	down
ENSMUSG00000029716	-2.37977	0.000182571	down
ENSMUSG00000026167	-2.39215	0.000450983	down
ENSMUSG00000029781	-2.3993	0.000182571	down
ENSMUSG00000038235	-2.40749	0.000182571	down
ENSMUSG00000030559	-2.41285	0.000296498	down
ENSMUSG00000001663	-2.41753	0.000444654	down
ENSMUSG00000016529	-2.4183	0.000508553	down
ENSMUSG00000047250	-2.41928	0.000208644	down
ENSMUSG00000004558	-2.42631	0.000269717	down
ENSMUSG00000038188	-2.42745	0.000522124	down
ENSMUSG00000030117	-2.42909	0.000943067	down
ENSMUSG00000073940	-2.43678	0.000182571	down
ENSMUSG00000036136	-2.4424	0.000182571	down
ENSMUSG00000048376	-2.44767	0.000208644	down
ENSMUSG00000039084	-2.45138	0.000294027	down
ENSMUSG00000044220	-2.4541	0.000443817	down
ENSMUSG00000009092	-2.47075	0.000182571	down
ENSMUSG00000034664	-2.4866	0.000188527	down
ENSMUSG00000025351	-2.49264	0.000182571	down
ENSMUSG00000020125	-2.49381	0.000182571	down
ENSMUSG00000026573	-2.49412	0.000200824	down
ENSMUSG00000003949	-2.56227	0.000188527	down
ENSMUSG00000029925	-2.56854	0.000182571	down
ENSMUSG00000020773	-2.57064	0.000182571	down
ENSMUSG00000047953	-2.60797	0.000282416	down
ENSMUSG00000037060	-2.61742	0.000182571	down
ENSMUSG00000044258	-2.62627	0.000182571	down
ENSMUSG00000037336	-2.63184	0.000269717	down
ENSMUSG00000046916	-2.6847	0.000182571	down
ENSMUSG00000027556	-2.69412	0.000182571	down
ENSMUSG00000023993	-2.69526	0.000222591	down
ENSMUSG00000027221	-2.7444	0.000182571	down
ENSMUSG00000006389	-2.75254	0.000182571	down
ENSMUSG00000052305	-2.75427	0.000182581	down
ENSMUSG00000033191	-2.76189	0.000200687	down
ENSMUSG00000022838	-2.78808	0.000182571	down
ENSMUSG00000031162	-2.81304	0.00086996	down
ENSMUSG00000015053	-2.83276	0.000182571	down
ENSMUSG00000032766	-2.86188	0.000182571	down
ENSMUSG00000059900	-2.86539	0.000444477	down
ENSMUSG00000023043	-2.86677	0.000182571	down
ENSMUSG00000002985	-2.86985	0.000182571	down
ENSMUSG00000028716	-2.87248	0.000182571	down
ENSMUSG00000017002	-2.9909	0.000182571	down
ENSMUSG00000001946	-3.06142	0.000182571	down
ENSMUSG00000029596	-3.10766	0.000182571	down
ENSMUSG00000069919	-3.12566	0.000182571	down
ENSMUSG00000029373	-3.17426	0.000177267	down
ENSMUSG00000022496	-3.28094	0.000246545	down
ENSMUSG00000041857	-3.53037	0.000455996	down
ENSMUSG00000022584	-3.5691	0.000182571	down
ENSMUSG00000027073	-3.70799	0.000188527	down
ENSMUSG00000056399	-3.94926	0.000143558	down
ENSMUSG00000067149	-5.66421	9.98e-05	down
