# Supplementary material for: p21/Zbtb18 repress the expression of cKit to regulate the self-renewal of hematopoietic stem cells
Source: Protein Cell. 2024 May 9;15(11):840–57. doi: 10.1093/procel/pwae022 (PMC11528518; doi:10.1093/procel/pwae022)
Supplement: pwae022_suppl_Supplementary_Table_S2 [file pwae022_suppl_supplementary_table_s2.xlsx]

## Sheet: Sheet1
Table S2. ATAC-seq upregulated genes in p21-tdT+ HSCs (76)
Gene ID
ENSMUSG00000066842
ENSMUSG00000102069
ENSMUSG00000043252
ENSMUSG00000004655
ENSMUSG00000086221
ENSMUSG00000028184
ENSMUSG00000118319
ENSMUSG00000037653
ENSMUSG00000025105
ENSMUSG00000019647
ENSMUSG00000021313
ENSMUSG00000054027
ENSMUSG00000029189
ENSMUSG00000022863
ENSMUSG00000000766
ENSMUSG00000059203
ENSMUSG00000022263
ENSMUSG00000028496
ENSMUSG00000026213
ENSMUSG00000022747
ENSMUSG00000030956
ENSMUSG00000111962
ENSMUSG00000105279
ENSMUSG00000071181
ENSMUSG00000057163
ENSMUSG00000058174
ENSMUSG00000049871
ENSMUSG00000107073
ENSMUSG00000037032
ENSMUSG00000021699
ENSMUSG00000039316
ENSMUSG00000036958
ENSMUSG00000002107
ENSMUSG00000032826
ENSMUSG00000004709
ENSMUSG00000042842
ENSMUSG00000024511
ENSMUSG00000048915
ENSMUSG00000020122
ENSMUSG00000060044
ENSMUSG00000056602
ENSMUSG00000034105
ENSMUSG00000020986
ENSMUSG00000027200
ENSMUSG00000038917
ENSMUSG00000030244
ENSMUSG00000063646
ENSMUSG00000030745
ENSMUSG00000021194
ENSMUSG00000043940
ENSMUSG00000058997
ENSMUSG00000076236
ENSMUSG00000021786
ENSMUSG00000065596
ENSMUSG00000039391
ENSMUSG00000016933
ENSMUSG00000039395
ENSMUSG00000021028
ENSMUSG00000063659
ENSMUSG00000031823
ENSMUSG00000032363
ENSMUSG00000033740
ENSMUSG00000031714
ENSMUSG00000030287
ENSMUSG00000060317
ENSMUSG00000042514
ENSMUSG00000022272
ENSMUSG00000053025
ENSMUSG00000032344
ENSMUSG00000041078
ENSMUSG00000030465
ENSMUSG00000098339
ENSMUSG00000033855
ENSMUSG00000074505
ENSMUSG00000086386
ENSMUSG00000041132
