# Supplementary material for: p21/Zbtb18 repress the expression of cKit to regulate the self-renewal of hematopoietic stem cells
Source: Protein Cell. 2024 May 9;15(11):840–57. doi: 10.1093/procel/pwae022 (PMC11528518; doi:10.1093/procel/pwae022)
Supplement: pwae022_suppl_Supplementary_Table_S3 [file pwae022_suppl_supplementary_table_s3.xlsx]

## Sheet: Sheet1
Table S3. Differentially expressed genes of H3K27ac CUT&Tag sequecing in p21-tdT- and p21-tdT+ HSCs
Gene ID	p21-tdT+ HSCs vs p21-tdT- HSCs
ENSMUSG00000030653	up
ENSMUSG00000022085	up
ENSMUSG00000035354	up
ENSMUSG00000097855	up
ENSMUSG00000038025	up
ENSMUSG00000004207	up
ENSMUSG00000065573	up
ENSMUSG00000037542	up
ENSMUSG00000052363	up
ENSMUSG00000022952	up
ENSMUSG00000037922	up
ENSMUSG00000029192	up
ENSMUSG00000020593	up
ENSMUSG00000043705	up
ENSMUSG00000041225	up
ENSMUSG00000025795	up
ENSMUSG00000060029	up
ENSMUSG00000093100	up
ENSMUSG00000030930	up
ENSMUSG00000026347	up
ENSMUSG00000069729	up
ENSMUSG00000041930	up
ENSMUSG00000018334	up
ENSMUSG00000026117	up
ENSMUSG00000017631	up
ENSMUSG00000080575	up
ENSMUSG00000105468	up
ENSMUSG00000061536	up
ENSMUSG00000037962	up
ENSMUSG00000040209	up
ENSMUSG00000000753	up
ENSMUSG00000000861	up
ENSMUSG00000050965	up
ENSMUSG00000028284	up
ENSMUSG00000106951	up
ENSMUSG00000035637	up
ENSMUSG00000050556	up
ENSMUSG00000106847	up
ENSMUSG00000036155	up
ENSMUSG00000004056	up
ENSMUSG00000045973	up
ENSMUSG00000021990	up
ENSMUSG00000019834	up
ENSMUSG00000029275	up
ENSMUSG00000032702	up
ENSMUSG00000029547	up
ENSMUSG00000026821	up
ENSMUSG00000036053	up
ENSMUSG00000020806	up
ENSMUSG00000050592	up
ENSMUSG00000036574	up
ENSMUSG00000027360	up
ENSMUSG00000004791	up
ENSMUSG00000054519	up
ENSMUSG00000090220	up
ENSMUSG00000000326	up
ENSMUSG00000021356	up
ENSMUSG00000034168	up
ENSMUSG00000057069	up
ENSMUSG00000085078	up
ENSMUSG00000029205	up
ENSMUSG00000045382	up
ENSMUSG00000022365	up
ENSMUSG00000005371	up
ENSMUSG00000099142	up
ENSMUSG00000056592	up
ENSMUSG00000030206	up
ENSMUSG00000026770	up
ENSMUSG00000028478	up
ENSMUSG00000090394	up
ENSMUSG00000060743	up
ENSMUSG00000021250	up
ENSMUSG00000025373	up
ENSMUSG00000001419	up
ENSMUSG00000020804	up
ENSMUSG00000031684	up
ENSMUSG00000032560	up
ENSMUSG00000018167	up
ENSMUSG00000019986	up
ENSMUSG00000097632	up
ENSMUSG00000055745	up
ENSMUSG00000032942	up
ENSMUSG00000043410	up
ENSMUSG00000046079	up
ENSMUSG00000045374	up
ENSMUSG00000074282	up
ENSMUSG00000030067	up
ENSMUSG00000032640	up
ENSMUSG00000036362	up
ENSMUSG00000052395	up
ENSMUSG00000006191	up
ENSMUSG00000099165	up
ENSMUSG00000045915	up
ENSMUSG00000032536	up
ENSMUSG00000029554	up
ENSMUSG00000025872	up
ENSMUSG00000048163	up
ENSMUSG00000034312	up
ENSMUSG00000044770	up
ENSMUSG00000040694	up
ENSMUSG00000055148	up
ENSMUSG00000018999	up
ENSMUSG00000048218	up
ENSMUSG00000084773	up
ENSMUSG00000017929	up
ENSMUSG00000092958	up
ENSMUSG00000016087	up
ENSMUSG00000023452	up
ENSMUSG00000036698	up
ENSMUSG00000035403	up
ENSMUSG00000090958	up
ENSMUSG00000100863	up
ENSMUSG00000032046	up
ENSMUSG00000048058	up
ENSMUSG00000028843	up
ENSMUSG00000025218	up
ENSMUSG00000036452	up
ENSMUSG00000073147	up
ENSMUSG00000002100	up
ENSMUSG00000024011	up
ENSMUSG00000048285	up
ENSMUSG00000091996	up
ENSMUSG00000053617	up
ENSMUSG00000112765	up
ENSMUSG00000098286	up
ENSMUSG00000018819	up
ENSMUSG00000034707	up
ENSMUSG00000022877	up
ENSMUSG00000005980	up
ENSMUSG00000026094	up
ENSMUSG00000018907	up
ENSMUSG00000051732	up
ENSMUSG00000033161	up
ENSMUSG00000020100	up
ENSMUSG00000030584	up
ENSMUSG00000000673	up
ENSMUSG00000098704	up
ENSMUSG00000040183	up
ENSMUSG00000039686	up
ENSMUSG00000029319	up
ENSMUSG00000024353	up
ENSMUSG00000084866	up
ENSMUSG00000111266	up
ENSMUSG00000051403	up
ENSMUSG00000054545	up
ENSMUSG00000098885	up
ENSMUSG00000021624	up
ENSMUSG00000074746	up
ENSMUSG00000035900	up
ENSMUSG00000064147	up
ENSMUSG00000034394	up
ENSMUSG00000068062	up
ENSMUSG00000059149	up
ENSMUSG00000097039	up
ENSMUSG00000034706	up
ENSMUSG00000066026	up
ENSMUSG00000029204	up
ENSMUSG00000029560	up
ENSMUSG00000028563	up
ENSMUSG00000021933	up
ENSMUSG00000033016	up
ENSMUSG00000041720	up
ENSMUSG00000006127	up
ENSMUSG00000090035	up
ENSMUSG00000056493	up
ENSMUSG00000004788	up
ENSMUSG00000052563	up
ENSMUSG00000050357	up
ENSMUSG00000015501	up
ENSMUSG00000086549	up
ENSMUSG00000039981	up
ENSMUSG00000117916	up
ENSMUSG00000021895	up
ENSMUSG00000001750	up
ENSMUSG00000026842	up
ENSMUSG00000004637	up
ENSMUSG00000020392	up
ENSMUSG00000086111	up
ENSMUSG00000048779	up
ENSMUSG00000053783	up
ENSMUSG00000032207	up
ENSMUSG00000021253	up
ENSMUSG00000021904	up
ENSMUSG00000015970	up
ENSMUSG00000100164	up
ENSMUSG00000037731	up
ENSMUSG00000000552	up
ENSMUSG00000089324	up
ENSMUSG00000038729	up
ENSMUSG00000066189	up
ENSMUSG00000099174	up
ENSMUSG00000101942	up
ENSMUSG00000026110	up
ENSMUSG00000030751	up
ENSMUSG00000054263	up
ENSMUSG00000031827	up
ENSMUSG00000029478	up
ENSMUSG00000019762	up
ENSMUSG00000022793	up
ENSMUSG00000040548	up
ENSMUSG00000024034	up
ENSMUSG00000027843	up
ENSMUSG00000021065	up
ENSMUSG00000027746	up
ENSMUSG00000022209	up
ENSMUSG00000039887	up
ENSMUSG00000032089	up
ENSMUSG00000009614	up
ENSMUSG00000028613	up
ENSMUSG00000025324	up
ENSMUSG00000086610	up
ENSMUSG00000038241	up
ENSMUSG00000035891	up
ENSMUSG00000065446	up
ENSMUSG00000056069	up
ENSMUSG00000026011	up
ENSMUSG00000001700	up
ENSMUSG00000025017	up
ENSMUSG00000078771	up
ENSMUSG00000045917	up
ENSMUSG00000036707	up
ENSMUSG00000015846	up
ENSMUSG00000048399	up
ENSMUSG00000107622	up
ENSMUSG00000092901	up
ENSMUSG00000020128	up
ENSMUSG00000024042	up
ENSMUSG00000015305	up
ENSMUSG00000024349	up
ENSMUSG00000038843	up
ENSMUSG00000098357	up
ENSMUSG00000026883	up
ENSMUSG00000001021	up
ENSMUSG00000052040	up
ENSMUSG00000093081	up
ENSMUSG00000027368	up
ENSMUSG00000055799	up
ENSMUSG00000032323	up
ENSMUSG00000030101	up
ENSMUSG00000058454	up
ENSMUSG00000009621	up
ENSMUSG00000054469	up
ENSMUSG00000039959	up
ENSMUSG00000051839	up
ENSMUSG00000089633	up
ENSMUSG00000098416	up
ENSMUSG00000021890	up
ENSMUSG00000038179	up
ENSMUSG00000019843	up
ENSMUSG00000056228	up
ENSMUSG00000033722	up
ENSMUSG00000097281	up
ENSMUSG00000099528	up
ENSMUSG00000024781	up
ENSMUSG00000028736	up
ENSMUSG00000032816	up
ENSMUSG00000006494	up
ENSMUSG00000040651	up
ENSMUSG00000074918	up
ENSMUSG00000087698	up
ENSMUSG00000054892	up
ENSMUSG00000014226	up
ENSMUSG00000050439	up
ENSMUSG00000098336	up
ENSMUSG00000044125	up
ENSMUSG00000021565	up
ENSMUSG00000042066	up
ENSMUSG00000092985	up
ENSMUSG00000017713	up
ENSMUSG00000070369	up
ENSMUSG00000027544	up
ENSMUSG00000021451	up
ENSMUSG00000024101	up
ENSMUSG00000079445	up
ENSMUSG00000065493	up
ENSMUSG00000055675	up
ENSMUSG00000018796	up
ENSMUSG00000065601	up
ENSMUSG00000042594	up
ENSMUSG00000035441	up
ENSMUSG00000040600	up
ENSMUSG00000100558	up
ENSMUSG00000027185	up
ENSMUSG00000090891	up
ENSMUSG00000023805	up
ENSMUSG00000116767	up
ENSMUSG00000009216	up
ENSMUSG00000021384	up
ENSMUSG00000100911	up
ENSMUSG00000026627	up
ENSMUSG00000032239	up
ENSMUSG00000097712	up
ENSMUSG00000061742	up
ENSMUSG00000005611	up
ENSMUSG00000058173	up
ENSMUSG00000030830	up
ENSMUSG00000046442	up
ENSMUSG00000037138	up
ENSMUSG00000102224	up
ENSMUSG00000080468	up
ENSMUSG00000059146	up
ENSMUSG00000029178	up
ENSMUSG00000069796	up
ENSMUSG00000023990	up
ENSMUSG00000044724	up
ENSMUSG00000025558	up
ENSMUSG00000036565	up
ENSMUSG00000016995	up
ENSMUSG00000098361	up
ENSMUSG00000019027	up
ENSMUSG00000033306	up
ENSMUSG00000110998	up
ENSMUSG00000017718	up
ENSMUSG00000052160	up
ENSMUSG00000045092	up
ENSMUSG00000038459	up
ENSMUSG00000041836	up
ENSMUSG00000059291	up
ENSMUSG00000070867	up
ENSMUSG00000105438	up
ENSMUSG00000032058	up
ENSMUSG00000021792	up
ENSMUSG00000019699	up
ENSMUSG00000063019	up
ENSMUSG00000087160	up
ENSMUSG00000020381	up
ENSMUSG00000029640	up
ENSMUSG00000050022	up
ENSMUSG00000097960	up
ENSMUSG00000069038	up
ENSMUSG00000023176	up
ENSMUSG00000028971	up
ENSMUSG00000075543	up
ENSMUSG00000106357	up
ENSMUSG00000024824	up
ENSMUSG00000039838	up
ENSMUSG00000059479	up
ENSMUSG00000112344	up
ENSMUSG00000071234	up
ENSMUSG00000079020	up
ENSMUSG00000028635	up
ENSMUSG00000027187	up
ENSMUSG00000022285	up
ENSMUSG00000028634	up
ENSMUSG00000071369	up
ENSMUSG00000106278	up
ENSMUSG00000016541	up
ENSMUSG00000028857	up
ENSMUSG00000074758	up
ENSMUSG00000061859	up
ENSMUSG00000041347	up
ENSMUSG00000030064	up
ENSMUSG00000089945	up
ENSMUSG00000086999	up
ENSMUSG00000086369	up
ENSMUSG00000087406	up
ENSMUSG00000024835	up
ENSMUSG00000030507	up
ENSMUSG00000004952	up
ENSMUSG00000068129	up
ENSMUSG00000037148	up
ENSMUSG00000027381	up
ENSMUSG00000028071	up
ENSMUSG00000024140	up
ENSMUSG00000059436	up
ENSMUSG00000055547	up
ENSMUSG00000023827	up
ENSMUSG00000077714	up
ENSMUSG00000058793	up
ENSMUSG00000061186	up
ENSMUSG00000015335	up
ENSMUSG00000030946	up
ENSMUSG00000025034	up
ENSMUSG00000115727	up
ENSMUSG00000030750	up
ENSMUSG00000030557	up
ENSMUSG00000024665	up
ENSMUSG00000055652	up
ENSMUSG00000020272	up
ENSMUSG00000033885	up
ENSMUSG00000034903	up
ENSMUSG00000052712	up
ENSMUSG00000048731	up
ENSMUSG00000031453	up
ENSMUSG00000052353	up
ENSMUSG00000031818	up
ENSMUSG00000030123	up
ENSMUSG00000029313	up
ENSMUSG00000053819	up
ENSMUSG00000027678	up
ENSMUSG00000079471	up
ENSMUSG00000051503	up
ENSMUSG00000003484	up
ENSMUSG00000100277	up
ENSMUSG00000042810	up
ENSMUSG00000024589	up
ENSMUSG00000024683	up
ENSMUSG00000032913	up
ENSMUSG00000026447	up
ENSMUSG00000022991	up
ENSMUSG00000046182	up
ENSMUSG00000097638	up
ENSMUSG00000058761	up
ENSMUSG00000022498	up
ENSMUSG00000024425	up
ENSMUSG00000044456	up
ENSMUSG00000029084	up
ENSMUSG00000091055	up
ENSMUSG00000005474	up
ENSMUSG00000093661	up
ENSMUSG00000026933	up
ENSMUSG00000074483	up
ENSMUSG00000022471	up
ENSMUSG00000041468	up
ENSMUSG00000048279	up
ENSMUSG00000017132	up
ENSMUSG00000075408	up
ENSMUSG00000032187	up
ENSMUSG00000028630	up
ENSMUSG00000040592	up
ENSMUSG00000025014	up
ENSMUSG00000029082	up
ENSMUSG00000024660	up
ENSMUSG00000051339	up
ENSMUSG00000037944	up
ENSMUSG00000079069	up
ENSMUSG00000025085	up
ENSMUSG00000032035	up
ENSMUSG00000075370	up
ENSMUSG00000059994	up
ENSMUSG00000024544	up
ENSMUSG00000038587	up
ENSMUSG00000048001	up
ENSMUSG00000037926	up
ENSMUSG00000021733	up
ENSMUSG00000025089	up
ENSMUSG00000057606	up
ENSMUSG00000071226	up
ENSMUSG00000009681	up
ENSMUSG00000032556	up
ENSMUSG00000045281	up
ENSMUSG00000061143	up
ENSMUSG00000042671	up
ENSMUSG00000022533	up
ENSMUSG00000025867	up
ENSMUSG00000042757	up
ENSMUSG00000061132	up
ENSMUSG00000040270	up
ENSMUSG00000042345	up
ENSMUSG00000022353	up
ENSMUSG00000041515	up
ENSMUSG00000023942	up
ENSMUSG00000051650	up
ENSMUSG00000003379	up
ENSMUSG00000052889	up
ENSMUSG00000042978	up
ENSMUSG00000059280	up
ENSMUSG00000029093	up
ENSMUSG00000074238	up
ENSMUSG00000014956	up
ENSMUSG00000038352	up
ENSMUSG00000022587	up
ENSMUSG00000031786	up
ENSMUSG00000029314	up
ENSMUSG00000111422	up
ENSMUSG00000057337	up
ENSMUSG00000018076	up
ENSMUSG00000021567	up
ENSMUSG00000041992	up
ENSMUSG00000025978	up
ENSMUSG00000029223	up
ENSMUSG00000001123	up
ENSMUSG00000053931	up
ENSMUSG00000003500	up
ENSMUSG00000068735	up
ENSMUSG00000002718	up
ENSMUSG00000040723	up
ENSMUSG00000030268	up
ENSMUSG00000013663	up
ENSMUSG00000090290	up
ENSMUSG00000031766	up
ENSMUSG00000051506	up
ENSMUSG00000014633	up
ENSMUSG00000035000	up
ENSMUSG00000016756	up
ENSMUSG00000030798	up
ENSMUSG00000017679	up
ENSMUSG00000024737	up
ENSMUSG00000016179	up
ENSMUSG00000074575	up
ENSMUSG00000032122	up
ENSMUSG00000079659	up
ENSMUSG00000021892	up
ENSMUSG00000030263	up
ENSMUSG00000030724	up
ENSMUSG00000022103	up
ENSMUSG00000043773	up
ENSMUSG00000072553	up
ENSMUSG00000038173	up
ENSMUSG00000039158	up
ENSMUSG00000019849	up
ENSMUSG00000031821	up
ENSMUSG00000031924	up
ENSMUSG00000021423	up
ENSMUSG00000014542	up
ENSMUSG00000070462	up
ENSMUSG00000039989	up
ENSMUSG00000052331	up
ENSMUSG00000021365	up
ENSMUSG00000027985	up
ENSMUSG00000035561	up
ENSMUSG00000049036	up
ENSMUSG00000090164	up
ENSMUSG00000032053	up
ENSMUSG00000032503	up
ENSMUSG00000050350	up
ENSMUSG00000000782	up
ENSMUSG00000035268	up
ENSMUSG00000043987	up
ENSMUSG00000026238	up
ENSMUSG00000000903	up
ENSMUSG00000034485	up
ENSMUSG00000049625	up
ENSMUSG00000026425	up
ENSMUSG00000024776	up
ENSMUSG00000052949	up
ENSMUSG00000032412	up
ENSMUSG00000074604	up
ENSMUSG00000064254	up
ENSMUSG00000045667	up
ENSMUSG00000029283	up
ENSMUSG00000073705	up
ENSMUSG00000021629	up
ENSMUSG00000037999	up
ENSMUSG00000031902	up
ENSMUSG00000070738	up
ENSMUSG00000024978	up
ENSMUSG00000020297	up
ENSMUSG00000053716	up
ENSMUSG00000055817	up
ENSMUSG00000028460	up
ENSMUSG00000022747	up
ENSMUSG00000063659	up
ENSMUSG00000030956	up
ENSMUSG00000057163	up
ENSMUSG00000032363	up
ENSMUSG00000049871	up
ENSMUSG00000028184	up
ENSMUSG00000054027	up
ENSMUSG00000022863	up
ENSMUSG00000022263	up
ENSMUSG00000071181	up
ENSMUSG00000063646	up
ENSMUSG00000021786	up
ENSMUSG00000016933	up
ENSMUSG00000031714	up
ENSMUSG00000042514	up
ENSMUSG00000022272	up
ENSMUSG00000030465	up
ENSMUSG00000086386	up
ENSMUSG00000041132	up
ENSMUSG00000041134	down
ENSMUSG00000022702	down
ENSMUSG00000097321	down
ENSMUSG00000072640	down
ENSMUSG00000005886	down
ENSMUSG00000021285	down
ENSMUSG00000026917	down
ENSMUSG00000025610	down
ENSMUSG00000041216	down
ENSMUSG00000100625	down
ENSMUSG00000104158	down
ENSMUSG00000040430	down
ENSMUSG00000029454	down
ENSMUSG00000065538	down
ENSMUSG00000025746	down
ENSMUSG00000025270	down
ENSMUSG00000074519	down
ENSMUSG00000025701	down
ENSMUSG00000045312	down
ENSMUSG00000020538	down
ENSMUSG00000022307	down
ENSMUSG00000014402	down
ENSMUSG00000035373	down
ENSMUSG00000034416	down
ENSMUSG00000061755	down
ENSMUSG00000033470	down
ENSMUSG00000038481	down
ENSMUSG00000020128	down
ENSMUSG00000042042	down
ENSMUSG00000018239	down
ENSMUSG00000020189	down
ENSMUSG00000027475	down
ENSMUSG00000064127	down
ENSMUSG00000107722	down
ENSMUSG00000030769	down
ENSMUSG00000117431	down
ENSMUSG00000031822	down
ENSMUSG00000024231	down
ENSMUSG00000059518	down
ENSMUSG00000040877	down
ENSMUSG00000022650	down
ENSMUSG00000000171	down
ENSMUSG00000058325	down
ENSMUSG00000002346	down
ENSMUSG00000097318	down
ENSMUSG00000056493	down
ENSMUSG00000029632	down
ENSMUSG00000031803	down
ENSMUSG00000022476	down
ENSMUSG00000029406	down
ENSMUSG00000091712	down
ENSMUSG00000041836	down
ENSMUSG00000021095	down
ENSMUSG00000026005	down
ENSMUSG00000098498	down
ENSMUSG00000100681	down
ENSMUSG00000021709	down
ENSMUSG00000029592	down
ENSMUSG00000074968	down
ENSMUSG00000030835	down
ENSMUSG00000054072	down
ENSMUSG00000027763	down
ENSMUSG00000064115	down
ENSMUSG00000030553	down
ENSMUSG00000048490	down
ENSMUSG00000116611	down
ENSMUSG00000029290	down
ENSMUSG00000026155	down
ENSMUSG00000097043	down
ENSMUSG00000039286	down
ENSMUSG00000058435	down
ENSMUSG00000029173	down
ENSMUSG00000031479	down
ENSMUSG00000098719	down
ENSMUSG00000067235	down
ENSMUSG00000084804	down
ENSMUSG00000034480	down
ENSMUSG00000019943	down
ENSMUSG00000060063	down
ENSMUSG00000027077	down
ENSMUSG00000042717	down
ENSMUSG00000076068	down
ENSMUSG00000030638	down
ENSMUSG00000026797	down
ENSMUSG00000020015	down
ENSMUSG00000018171	down
ENSMUSG00000027540	down
ENSMUSG00000104401	down
ENSMUSG00000085112	down
ENSMUSG00000112471	down
ENSMUSG00000026073	down
ENSMUSG00000000125	down
ENSMUSG00000051224	down
ENSMUSG00000041607	down
ENSMUSG00000043913	down
ENSMUSG00000110372	down
ENSMUSG00000033557	down
ENSMUSG00000046079	down
ENSMUSG00000026778	down
ENSMUSG00000026495	down
ENSMUSG00000113769	down
ENSMUSG00000062110	down
ENSMUSG00000021676	down
ENSMUSG00000029050	down
ENSMUSG00000034587	down
ENSMUSG00000039361	down
ENSMUSG00000024795	down
ENSMUSG00000098448	down
ENSMUSG00000049577	down
ENSMUSG00000028957	down
ENSMUSG00000066440	down
ENSMUSG00000028125	down
ENSMUSG00000002017	down
ENSMUSG00000085416	down
ENSMUSG00000031629	down
ENSMUSG00000018820	down
ENSMUSG00000096606	down
ENSMUSG00000043671	down
ENSMUSG00000028369	down
ENSMUSG00000056617	down
ENSMUSG00000004626	down
ENSMUSG00000086823	down
ENSMUSG00000026869	down
ENSMUSG00000090774	down
ENSMUSG00000005947	down
ENSMUSG00000043013	down
ENSMUSG00000039470	down
ENSMUSG00000030148	down
ENSMUSG00000022523	down
ENSMUSG00000038732	down
ENSMUSG00000026469	down
ENSMUSG00000038115	down
ENSMUSG00000020300	down
ENSMUSG00000005982	down
ENSMUSG00000059474	down
ENSMUSG00000050919	down
ENSMUSG00000024242	down
ENSMUSG00000110613	down
ENSMUSG00000022892	down
ENSMUSG00000049382	down
ENSMUSG00000032078	down
ENSMUSG00000093036	down
ENSMUSG00000022386	down
ENSMUSG00000037461	down
ENSMUSG00000004221	down
ENSMUSG00000030225	down
ENSMUSG00000024789	down
ENSMUSG00000046876	down
ENSMUSG00000038812	down
ENSMUSG00000039529	down
ENSMUSG00000022707	down
ENSMUSG00000065465	down
ENSMUSG00000004637	down
ENSMUSG00000022814	down
ENSMUSG00000035189	down
ENSMUSG00000041649	down
ENSMUSG00000014355	down
ENSMUSG00000021009	down
ENSMUSG00000010609	down
ENSMUSG00000073008	down
ENSMUSG00000060924	down
ENSMUSG00000105379	down
ENSMUSG00000051154	down
ENSMUSG00000030554	down
ENSMUSG00000001366	down
ENSMUSG00000030126	down
ENSMUSG00000042243	down
ENSMUSG00000052684	down
ENSMUSG00000083844	down
ENSMUSG00000061887	down
ENSMUSG00000014313	down
ENSMUSG00000022533	down
ENSMUSG00000026971	down
ENSMUSG00000027510	down
ENSMUSG00000035232	down
ENSMUSG00000087305	down
ENSMUSG00000032207	down
ENSMUSG00000014767	down
ENSMUSG00000086765	down
ENSMUSG00000062995	down
ENSMUSG00000017754	down
ENSMUSG00000044313	down
ENSMUSG00000029657	down
ENSMUSG00000032377	down
ENSMUSG00000058881	down
ENSMUSG00000058558	down
ENSMUSG00000046934	down
ENSMUSG00000028420	down
ENSMUSG00000053094	down
ENSMUSG00000040025	down
ENSMUSG00000026032	down
ENSMUSG00000020566	down
ENSMUSG00000025324	down
ENSMUSG00000000127	down
ENSMUSG00000015305	down
ENSMUSG00000006941	down
ENSMUSG00000104015	down
ENSMUSG00000025858	down
ENSMUSG00000031529	down
ENSMUSG00000036006	down
ENSMUSG00000041891	down
ENSMUSG00000092679	down
ENSMUSG00000018965	down
ENSMUSG00000100860	down
ENSMUSG00000059142	down
ENSMUSG00000029992	down
ENSMUSG00000008999	down
ENSMUSG00000004043	down
ENSMUSG00000042121	down
ENSMUSG00000038599	down
ENSMUSG00000020953	down
ENSMUSG00000030091	down
ENSMUSG00000035431	down
ENSMUSG00000020950	down
ENSMUSG00000010517	down
ENSMUSG00000020844	down
ENSMUSG00000028351	down
ENSMUSG00000054672	down
ENSMUSG00000084592	down
ENSMUSG00000027487	down
ENSMUSG00000005131	down
ENSMUSG00000001155	down
ENSMUSG00000026104	down
ENSMUSG00000062210	down
ENSMUSG00000000826	down
ENSMUSG00000105234	down
ENSMUSG00000086202	down
ENSMUSG00000020376	down
ENSMUSG00000045095	down
ENSMUSG00000027829	down
ENSMUSG00000114290	down
ENSMUSG00000025195	down
ENSMUSG00000027199	down
ENSMUSG00000026830	down
ENSMUSG00000020974	down
ENSMUSG00000056220	down
ENSMUSG00000029373	down
ENSMUSG00000060491	down
ENSMUSG00000087231	down
ENSMUSG00000038357	down
ENSMUSG00000029312	down
ENSMUSG00000033628	down
ENSMUSG00000005583	down
ENSMUSG00000038965	down
ENSMUSG00000026004	down
ENSMUSG00000035131	down
ENSMUSG00000097056	down
ENSMUSG00000005501	down
ENSMUSG00000061126	down
ENSMUSG00000027998	down
ENSMUSG00000112444	down
ENSMUSG00000058056	down
ENSMUSG00000022811	down
ENSMUSG00000110424	down
ENSMUSG00000040407	down
ENSMUSG00000050765	down
ENSMUSG00000046908	down
ENSMUSG00000006526	down
ENSMUSG00000021978	down
ENSMUSG00000037174	down
ENSMUSG00000005057	down
ENSMUSG00000019933	down
ENSMUSG00000108848	down
ENSMUSG00000053580	down
ENSMUSG00000019986	down
ENSMUSG00000002588	down
ENSMUSG00000031586	down
ENSMUSG00000000131	down
ENSMUSG00000022132	down
ENSMUSG00000027889	down
ENSMUSG00000060904	down
ENSMUSG00000026726	down
ENSMUSG00000032788	down
ENSMUSG00000047714	down
ENSMUSG00000027737	down
ENSMUSG00000116767	down
ENSMUSG00000078444	down
ENSMUSG00000034898	down
ENSMUSG00000030279	down
ENSMUSG00000110949	down
ENSMUSG00000020576	down
ENSMUSG00000056608	down
ENSMUSG00000047731	down
ENSMUSG00000056370	down
ENSMUSG00000006169	down
ENSMUSG00000112899	down
ENSMUSG00000027133	down
ENSMUSG00000017607	down
ENSMUSG00000032671	down
ENSMUSG00000028901	down
ENSMUSG00000024082	down
ENSMUSG00000105557	down
ENSMUSG00000026377	down
ENSMUSG00000115320	down
ENSMUSG00000029095	down
ENSMUSG00000032192	down
ENSMUSG00000036197	down
ENSMUSG00000023961	down
ENSMUSG00000057440	down
ENSMUSG00000029338	down
ENSMUSG00000049336	down
ENSMUSG00000033530	down
ENSMUSG00000098656	down
ENSMUSG00000102716	down
ENSMUSG00000032311	down
ENSMUSG00000033126	down
ENSMUSG00000021490	down
ENSMUSG00000048924	down
ENSMUSG00000042439	down
ENSMUSG00000032937	down
ENSMUSG00000019790	down
ENSMUSG00000029049	down
ENSMUSG00000036172	down
ENSMUSG00000054640	down
ENSMUSG00000022510	down
ENSMUSG00000054604	down
ENSMUSG00000039741	down
ENSMUSG00000032294	down
ENSMUSG00000038572	down
ENSMUSG00000033653	down
ENSMUSG00000030987	down
ENSMUSG00000060470	down
ENSMUSG00000033444	down
ENSMUSG00000086541	down
ENSMUSG00000027530	down
ENSMUSG00000031993	down
ENSMUSG00000050075	down
ENSMUSG00000041135	down
ENSMUSG00000063458	down
ENSMUSG00000079259	down
ENSMUSG00000023915	down
ENSMUSG00000063234	down
ENSMUSG00000092578	down
ENSMUSG00000098437	down
ENSMUSG00000024420	down
ENSMUSG00000076460	down
ENSMUSG00000037031	down
ENSMUSG00000001847	down
ENSMUSG00000075097	down
ENSMUSG00000024666	down
ENSMUSG00000047492	down
ENSMUSG00000029174	down
ENSMUSG00000112762	down
ENSMUSG00000033416	down
ENSMUSG00000064326	down
ENSMUSG00000026154	down
ENSMUSG00000025958	down
ENSMUSG00000109408	down
ENSMUSG00000024908	down
ENSMUSG00000007038	down
ENSMUSG00000095654	down
ENSMUSG00000052889	down
ENSMUSG00000047454	down
ENSMUSG00000095061	down
ENSMUSG00000062352	down
ENSMUSG00000001229	down
ENSMUSG00000009647	down
ENSMUSG00000001281	down
ENSMUSG00000062732	down
ENSMUSG00000027655	down
ENSMUSG00000027217	down
ENSMUSG00000085918	down
ENSMUSG00000074358	down
ENSMUSG00000098706	down
ENSMUSG00000021591	down
ENSMUSG00000030470	down
ENSMUSG00000027313	down
ENSMUSG00000037606	down
ENSMUSG00000110206	down
ENSMUSG00000100200	down
ENSMUSG00000032436	down
ENSMUSG00000047222	down
ENSMUSG00000031796	down
ENSMUSG00000053684	down
ENSMUSG00000085282	down
ENSMUSG00000059714	down
ENSMUSG00000065563	down
ENSMUSG00000097855	down
ENSMUSG00000052331	down
ENSMUSG00000043165	down
ENSMUSG00000099147	down
ENSMUSG00000031015	down
ENSMUSG00000020009	down
ENSMUSG00000064147	down
ENSMUSG00000025955	down
ENSMUSG00000034997	down
ENSMUSG00000087203	down
ENSMUSG00000021596	down
ENSMUSG00000034402	down
ENSMUSG00000019944	down
ENSMUSG00000034317	down
ENSMUSG00000029735	down
ENSMUSG00000021767	down
ENSMUSG00000041225	down
ENSMUSG00000078491	down
ENSMUSG00000025997	down
ENSMUSG00000021175	down
ENSMUSG00000010663	down
ENSMUSG00000110970	down
ENSMUSG00000024276	down
ENSMUSG00000084514	down
ENSMUSG00000039395	down
ENSMUSG00000115803	down
ENSMUSG00000003134	down
ENSMUSG00000022822	down
ENSMUSG00000062524	down
ENSMUSG00000060594	down
ENSMUSG00000037337	down
ENSMUSG00000062046	down
ENSMUSG00000067855	down
ENSMUSG00000047293	down
ENSMUSG00000000374	down
ENSMUSG00000007892	down
ENSMUSG00000021453	down
ENSMUSG00000032372	down
ENSMUSG00000011831	down
ENSMUSG00000027611	down
ENSMUSG00000028525	down
ENSMUSG00000043702	down
ENSMUSG00000038973	down
ENSMUSG00000031337	down
ENSMUSG00000040896	down
ENSMUSG00000019909	down
ENSMUSG00000037475	down
ENSMUSG00000065395	down
ENSMUSG00000049291	down
ENSMUSG00000028716	down
ENSMUSG00000068323	down
ENSMUSG00000056708	down
ENSMUSG00000113331	down
ENSMUSG00000030801	down
ENSMUSG00000054414	down
ENSMUSG00000027086	down
ENSMUSG00000072244	down
ENSMUSG00000098336	down
ENSMUSG00000017723	down
ENSMUSG00000012705	down
ENSMUSG00000099095	down
ENSMUSG00000063652	down
ENSMUSG00000046572	down
ENSMUSG00000027777	down
ENSMUSG00000027099	down
ENSMUSG00000022437	down
ENSMUSG00000000440	down
ENSMUSG00000024493	down
ENSMUSG00000009630	down
ENSMUSG00000032503	down
ENSMUSG00000055660	down
ENSMUSG00000034413	down
ENSMUSG00000115111	down
ENSMUSG00000015981	down
ENSMUSG00000026977	down
ENSMUSG00000055817	down
ENSMUSG00000100119	down
ENSMUSG00000071855	down
ENSMUSG00000050565	down
ENSMUSG00000039385	down
ENSMUSG00000030077	down
ENSMUSG00000038463	down
ENSMUSG00000048277	down
ENSMUSG00000060450	down
ENSMUSG00000030315	down
ENSMUSG00000032024	down
ENSMUSG00000022041	down
ENSMUSG00000024592	down
ENSMUSG00000024424	down
ENSMUSG00000050675	down
ENSMUSG00000021057	down
ENSMUSG00000042348	down
ENSMUSG00000106013	down
ENSMUSG00000021003	down
ENSMUSG00000029101	down
ENSMUSG00000061414	down
ENSMUSG00000040296	down
ENSMUSG00000023940	down
ENSMUSG00000039262	down
ENSMUSG00000063145	down
ENSMUSG00000019146	down
ENSMUSG00000109572	down
ENSMUSG00000037313	down
ENSMUSG00000059602	down
ENSMUSG00000051497	down
ENSMUSG00000025887	down
ENSMUSG00000097494	down
ENSMUSG00000041718	down
ENSMUSG00000060002	down
ENSMUSG00000030766	down
ENSMUSG00000058624	down
ENSMUSG00000025154	down
ENSMUSG00000024590	down
ENSMUSG00000028207	down
ENSMUSG00000117473	down
ENSMUSG00000032040	down
ENSMUSG00000028629	down
ENSMUSG00000026609	down
ENSMUSG00000052681	down
ENSMUSG00000042426	down
ENSMUSG00000034998	down
ENSMUSG00000118047	down
ENSMUSG00000026999	down
ENSMUSG00000020982	down
ENSMUSG00000009097	down
ENSMUSG00000037533	down
ENSMUSG00000068874	down
ENSMUSG00000022770	down
ENSMUSG00000005354	down
ENSMUSG00000056234	down
ENSMUSG00000024150	down
ENSMUSG00000028238	down
ENSMUSG00000024485	down
ENSMUSG00000020007	down
ENSMUSG00000031839	down
ENSMUSG00000033419	down
ENSMUSG00000062866	down
ENSMUSG00000004865	down
ENSMUSG00000032504	down
ENSMUSG00000055612	down
ENSMUSG00000024515	down
ENSMUSG00000031133	down
ENSMUSG00000030058	down
ENSMUSG00000029128	down
ENSMUSG00000025496	down
ENSMUSG00000042390	down
ENSMUSG00000033721	down
ENSMUSG00000063410	down
ENSMUSG00000000276	down
ENSMUSG00000075478	down
ENSMUSG00000010406	down
ENSMUSG00000029270	down
ENSMUSG00000055198	down
ENSMUSG00000026450	down
ENSMUSG00000039000	down
ENSMUSG00000021951	down
ENSMUSG00000093046	down
ENSMUSG00000111474	down
ENSMUSG00000092009	down
ENSMUSG00000004328	down
ENSMUSG00000116979	down
ENSMUSG00000024232	down
ENSMUSG00000029213	down
ENSMUSG00000031673	down
ENSMUSG00000030035	down
ENSMUSG00000005547	down
ENSMUSG00000035840	down
ENSMUSG00000024780	down
ENSMUSG00000100890	down
ENSMUSG00000089214	down
ENSMUSG00000030659	down
ENSMUSG00000039167	down
ENSMUSG00000063457	down
ENSMUSG00000110902	down
ENSMUSG00000027742	down
ENSMUSG00000047045	down
ENSMUSG00000099751	down
ENSMUSG00000049119	down
ENSMUSG00000062604	down
ENSMUSG00000046287	down
ENSMUSG00000052299	down
ENSMUSG00000021557	down
ENSMUSG00000034007	down
ENSMUSG00000118376	down
ENSMUSG00000039092	down
ENSMUSG00000020151	down
ENSMUSG00000037486	down
ENSMUSG00000073242	down
ENSMUSG00000026761	down
ENSMUSG00000028354	down
ENSMUSG00000065520	down
ENSMUSG00000026605	down
ENSMUSG00000038150	down
ENSMUSG00000044429	down
ENSMUSG00000017724	down
ENSMUSG00000099017	down
ENSMUSG00000098678	down
ENSMUSG00000056124	down
ENSMUSG00000106602	down
ENSMUSG00000032006	down
ENSMUSG00000035948	down
ENSMUSG00000022946	down
ENSMUSG00000038990	down
ENSMUSG00000061436	down
ENSMUSG00000021866	down
ENSMUSG00000054641	down
ENSMUSG00000098433	down
ENSMUSG00000079324	down
ENSMUSG00000038059	down
ENSMUSG00000035781	down
ENSMUSG00000089809	down
ENSMUSG00000034579	down
ENSMUSG00000030316	down
ENSMUSG00000025038	down
ENSMUSG00000031078	down
ENSMUSG00000032330	down
ENSMUSG00000027134	down
ENSMUSG00000026867	down
ENSMUSG00000063060	down
ENSMUSG00000044646	down
ENSMUSG00000028397	down
ENSMUSG00000021675	down
ENSMUSG00000064225	down
ENSMUSG00000085824	down
ENSMUSG00000030168	down
ENSMUSG00000067424	down
ENSMUSG00000032514	down
ENSMUSG00000042745	down
ENSMUSG00000052713	down
ENSMUSG00000032368	down
ENSMUSG00000039191	down
ENSMUSG00000021067	down
ENSMUSG00000092300	down
ENSMUSG00000029534	down
ENSMUSG00000044976	down
ENSMUSG00000016087	down
ENSMUSG00000028398	down
ENSMUSG00000033909	down
ENSMUSG00000048899	down
ENSMUSG00000035765	down
ENSMUSG00000039458	down
ENSMUSG00000051022	down
ENSMUSG00000027109	down
ENSMUSG00000085198	down
ENSMUSG00000020362	down
ENSMUSG00000025133	down
ENSMUSG00000074221	down
ENSMUSG00000114412	down
ENSMUSG00000067851	down
ENSMUSG00000040124	down
ENSMUSG00000100572	down
ENSMUSG00000031357	down
ENSMUSG00000029247	down
ENSMUSG00000044456	down
ENSMUSG00000063821	down
ENSMUSG00000026721	down
ENSMUSG00000022545	down
ENSMUSG00000091586	down
ENSMUSG00000046010	down
ENSMUSG00000022378	down
ENSMUSG00000021458	down
ENSMUSG00000074656	down
ENSMUSG00000037003	down
ENSMUSG00000035239	down
ENSMUSG00000012819	down
ENSMUSG00000001376	down
ENSMUSG00000085785	down
ENSMUSG00000007817	down
ENSMUSG00000037705	down
ENSMUSG00000042106	down
ENSMUSG00000027692	down
ENSMUSG00000003437	down
ENSMUSG00000046865	down
ENSMUSG00000040751	down
ENSMUSG00000024078	down
ENSMUSG00000022149	down
ENSMUSG00000020231	down
ENSMUSG00000017300	down
ENSMUSG00000061244	down
ENSMUSG00000033157	down
ENSMUSG00000076451	down
ENSMUSG00000050671	down
ENSMUSG00000075600	down
ENSMUSG00000029195	down
ENSMUSG00000048498	down
ENSMUSG00000052584	down
ENSMUSG00000028518	down
ENSMUSG00000025086	down
ENSMUSG00000024976	down
ENSMUSG00000029648	down
ENSMUSG00000055652	down
ENSMUSG00000004668	down
ENSMUSG00000024043	down
ENSMUSG00000029090	down
ENSMUSG00000028161	down
ENSMUSG00000042790	down
ENSMUSG00000052407	down
ENSMUSG00000100146	down
ENSMUSG00000086365	down
ENSMUSG00000050891	down
ENSMUSG00000084135	down
ENSMUSG00000027035	down
ENSMUSG00000039865	down
ENSMUSG00000040464	down
ENSMUSG00000090946	down
ENSMUSG00000078247	down
ENSMUSG00000066060	down
ENSMUSG00000035575	down
ENSMUSG00000030876	down
ENSMUSG00000054074	down
ENSMUSG00000086862	down
ENSMUSG00000024583	down
ENSMUSG00000116695	down
ENSMUSG00000105372	down
ENSMUSG00000033192	down
ENSMUSG00000026207	down
ENSMUSG00000039047	down
ENSMUSG00000090386	down
ENSMUSG00000043336	down
ENSMUSG00000059974	down
ENSMUSG00000108383	down
ENSMUSG00000093460	down
ENSMUSG00000041040	down
ENSMUSG00000025184	down
ENSMUSG00000044948	down
ENSMUSG00000015950	down
ENSMUSG00000081044	down
ENSMUSG00000022371	down
ENSMUSG00000040165	down
ENSMUSG00000056071	down
ENSMUSG00000027367	down
ENSMUSG00000062101	down
ENSMUSG00000020961	down
ENSMUSG00000058690	down
ENSMUSG00000019854	down
ENSMUSG00000019873	down
ENSMUSG00000044950	down
ENSMUSG00000032413	down
ENSMUSG00000045569	down
ENSMUSG00000054582	down
ENSMUSG00000009035	down
ENSMUSG00000034575	down
ENSMUSG00000022847	down
ENSMUSG00000021707	down
ENSMUSG00000055322	down
ENSMUSG00000056492	down
ENSMUSG00000010311	down
ENSMUSG00000024597	down
ENSMUSG00000024899	down
ENSMUSG00000073514	down
ENSMUSG00000001642	down
ENSMUSG00000026187	down
ENSMUSG00000035202	down
ENSMUSG00000073639	down
ENSMUSG00000026167	down
ENSMUSG00000059900	down
ENSMUSG00000046916	down
ENSMUSG00000005580	down
ENSMUSG00000027765	down
ENSMUSG00000021662	down
ENSMUSG00000031570	down
ENSMUSG00000040451	down
ENSMUSG00000065443	down
ENSMUSG00000022377	down
ENSMUSG00000059182	down
ENSMUSG00000020407	down
ENSMUSG00000030559	down
ENSMUSG00000037366	down
ENSMUSG00000026835	down
ENSMUSG00000030054	down
ENSMUSG00000037336	down
ENSMUSG00000084651	down
ENSMUSG00000020787	down
ENSMUSG00000001482	down
ENSMUSG00000026357	down
ENSMUSG00000020160	down
ENSMUSG00000024511	down
ENSMUSG00000084803	down
ENSMUSG00000029108	down
ENSMUSG00000000861	down
ENSMUSG00000031997	down
ENSMUSG00000044252	down
ENSMUSG00000037940	down
ENSMUSG00000005672	down
ENSMUSG00000051910	down
ENSMUSG00000051748	down
ENSMUSG00000039131	down
ENSMUSG00000029780	down
ENSMUSG00000027684	down
ENSMUSG00000032849	down
ENSMUSG00000055639	down
ENSMUSG00000053799	down
ENSMUSG00000021687	down
ENSMUSG00000003585	down
ENSMUSG00000021360	down
ENSMUSG00000029086	down
ENSMUSG00000021553	down
ENSMUSG00000037750	down
ENSMUSG00000029344	down
ENSMUSG00000051397	down
ENSMUSG00000034041	down
ENSMUSG00000031530	down
ENSMUSG00000031355	down
ENSMUSG00000038188	down
ENSMUSG00000032698	down
ENSMUSG00000022309	down
ENSMUSG00000008575	down
ENSMUSG00000028717	down
ENSMUSG00000040016	down
ENSMUSG00000031431	down
ENSMUSG00000030717	down
ENSMUSG00000034612	down
ENSMUSG00000020057	down
ENSMUSG00000020689	down
ENSMUSG00000052435	down
ENSMUSG00000016526	down
ENSMUSG00000034486	down
ENSMUSG00000032204	down
ENSMUSG00000024975	down
ENSMUSG00000003949	down
ENSMUSG00000024924	down
ENSMUSG00000021589	down
ENSMUSG00000003153	down
ENSMUSG00000020546	down
ENSMUSG00000052534	down
ENSMUSG00000029716	down
ENSMUSG00000076946	down
ENSMUSG00000004110	down
ENSMUSG00000024558	down
ENSMUSG00000018378	down
ENSMUSG00000050147	down
ENSMUSG00000027562	down
ENSMUSG00000019920	down
ENSMUSG00000006389	down
ENSMUSG00000044220	down
ENSMUSG00000026131	down
ENSMUSG00000048148	down
ENSMUSG00000026358	down
ENSMUSG00000019996	down
ENSMUSG00000034226	down
ENSMUSG00000000532	down
ENSMUSG00000024294	down
ENSMUSG00000006362	down
ENSMUSG00000018001	down
ENSMUSG00000066640	down
ENSMUSG00000049971	down
ENSMUSG00000029596	down
ENSMUSG00000074785	down
ENSMUSG00000022051	down
ENSMUSG00000026986	down
ENSMUSG00000031974	down
ENSMUSG00000028465	down
ENSMUSG00000022623	down
ENSMUSG00000028124	down
ENSMUSG00000056941	down
ENSMUSG00000039735	down
ENSMUSG00000037287	down
ENSMUSG00000039153	down
ENSMUSG00000096054	down
ENSMUSG00000022270	down
ENSMUSG00000045954	down
ENSMUSG00000040732	down
ENSMUSG00000019992	down
ENSMUSG00000060206	down
ENSMUSG00000028159	down
ENSMUSG00000029449	down
ENSMUSG00000045382	down
ENSMUSG00000022253	down
ENSMUSG00000026672	down
ENSMUSG00000036356	down
ENSMUSG00000048376	down
ENSMUSG00000038167	down
ENSMUSG00000031785	down
ENSMUSG00000039084	down
ENSMUSG00000026082	down
ENSMUSG00000064263	down
ENSMUSG00000057367	down
ENSMUSG00000018398	down
ENSMUSG00000022861	down
ENSMUSG00000028479	down
ENSMUSG00000036599	down
ENSMUSG00000057531	down
ENSMUSG00000023926	down
ENSMUSG00000085298	down
ENSMUSG00000002210	down
ENSMUSG00000055737	down
ENSMUSG00000057729	down
ENSMUSG00000016529	down
ENSMUSG00000024451	down
ENSMUSG00000022283	down
ENSMUSG00000043789	down
ENSMUSG00000039968	down
ENSMUSG00000019312	down
ENSMUSG00000050732	down
ENSMUSG00000001946	down
ENSMUSG00000024109	down
ENSMUSG00000024376	down
ENSMUSG00000043510	down
