# Supplementary material for: p21/Zbtb18 repress the expression of cKit to regulate the self-renewal of hematopoietic stem cells
Source: Protein Cell. 2024 May 9;15(11):840–57. doi: 10.1093/procel/pwae022 (PMC11528518; doi:10.1093/procel/pwae022)
Supplement: pwae022_suppl_Supplementary_Table_S4 [file pwae022_suppl_supplementary_table_s4.xlsx]

## Sheet: Sheet1
Table S4. Zbtb18 CUT&Tag sequecing upregulated genes in p21-tdT+ HSCs (8968)
Gene ID
ENSMUSG00000026986
ENSMUSG00000000861
ENSMUSG00000021360
ENSMUSG00000057531
ENSMUSG00000020160
ENSMUSG00000032204
ENSMUSG00000020787
ENSMUSG00000022270
ENSMUSG00000024975
ENSMUSG00000027684
ENSMUSG00000039735
ENSMUSG00000045954
ENSMUSG00000031785
ENSMUSG00000020689
ENSMUSG00000030559
ENSMUSG00000029344
ENSMUSG00000028159
ENSMUSG00000045382
ENSMUSG00000028717
ENSMUSG00000027765
ENSMUSG00000039153
ENSMUSG00000031997
ENSMUSG00000046916
ENSMUSG00000026082
ENSMUSG00000044252
ENSMUSG00000031530
ENSMUSG00000052534
ENSMUSG00000024511
ENSMUSG00000021553
ENSMUSG00000059182
ENSMUSG00000022861
ENSMUSG00000037940
ENSMUSG00000053799
ENSMUSG00000020407
ENSMUSG00000026131
ENSMUSG00000021589
ENSMUSG00000028465
ENSMUSG00000060206
ENSMUSG00000029086
ENSMUSG00000037287
ENSMUSG00000055737
ENSMUSG00000022377
ENSMUSG00000027562
ENSMUSG00000019996
ENSMUSG00000019920
ENSMUSG00000028124
ENSMUSG00000024558
ENSMUSG00000034612
ENSMUSG00000049971
ENSMUSG00000026835
ENSMUSG00000040732
ENSMUSG00000031570
ENSMUSG00000032849
ENSMUSG00000022283
ENSMUSG00000036356
ENSMUSG00000066640
ENSMUSG00000006362
ENSMUSG00000022309
ENSMUSG00000031355
ENSMUSG00000024109
ENSMUSG00000026358
ENSMUSG00000005672
ENSMUSG00000026357
ENSMUSG00000021687
ENSMUSG00000022253
ENSMUSG00000024924
ENSMUSG00000074785
ENSMUSG00000004110
ENSMUSG00000003949
ENSMUSG00000040451
ENSMUSG00000050732
ENSMUSG00000096054
ENSMUSG00000051910
ENSMUSG00000039131
ENSMUSG00000055639
ENSMUSG00000021662
ENSMUSG00000006389
ENSMUSG00000050147
ENSMUSG00000024376
ENSMUSG00000037336
ENSMUSG00000039968
ENSMUSG00000052435
ENSMUSG00000059900
ENSMUSG00000018001
ENSMUSG00000029108
ENSMUSG00000038167
ENSMUSG00000008575
ENSMUSG00000041134
ENSMUSG00000022702
ENSMUSG00000072640
ENSMUSG00000005886
ENSMUSG00000026917
ENSMUSG00000025610
ENSMUSG00000041216
ENSMUSG00000104158
ENSMUSG00000040430
ENSMUSG00000025746
ENSMUSG00000025701
ENSMUSG00000045312
ENSMUSG00000020538
ENSMUSG00000022307
ENSMUSG00000034416
ENSMUSG00000061755
ENSMUSG00000033470
ENSMUSG00000038481
ENSMUSG00000020128
ENSMUSG00000042042
ENSMUSG00000027475
ENSMUSG00000064127
ENSMUSG00000030769
ENSMUSG00000031822
ENSMUSG00000024231
ENSMUSG00000040877
ENSMUSG00000058325
ENSMUSG00000056493
ENSMUSG00000029632
ENSMUSG00000022476
ENSMUSG00000041836
ENSMUSG00000021095
ENSMUSG00000026005
ENSMUSG00000029592
ENSMUSG00000074968
ENSMUSG00000054072
ENSMUSG00000027763
ENSMUSG00000064115
ENSMUSG00000030553
ENSMUSG00000029290
ENSMUSG00000026155
ENSMUSG00000029173
ENSMUSG00000034480
ENSMUSG00000019943
ENSMUSG00000060063
ENSMUSG00000042717
ENSMUSG00000030638
ENSMUSG00000020015
ENSMUSG00000026073
ENSMUSG00000041607
ENSMUSG00000043913
ENSMUSG00000046079
ENSMUSG00000026778
ENSMUSG00000062110
ENSMUSG00000021676
ENSMUSG00000049577
ENSMUSG00000028125
ENSMUSG00000002017
ENSMUSG00000031629
ENSMUSG00000096606
ENSMUSG00000043671
ENSMUSG00000028369
ENSMUSG00000056617
ENSMUSG00000005947
ENSMUSG00000043013
ENSMUSG00000039470
ENSMUSG00000022523
ENSMUSG00000038732
ENSMUSG00000026469
ENSMUSG00000038115
ENSMUSG00000050919
ENSMUSG00000022892
ENSMUSG00000049382
ENSMUSG00000022386
ENSMUSG00000037461
ENSMUSG00000030225
ENSMUSG00000046876
ENSMUSG00000039529
ENSMUSG00000022707
ENSMUSG00000004637
ENSMUSG00000022814
ENSMUSG00000014355
ENSMUSG00000010609
ENSMUSG00000060924
ENSMUSG00000051154
ENSMUSG00000030554
ENSMUSG00000001366
ENSMUSG00000030126
ENSMUSG00000052684
ENSMUSG00000061887
ENSMUSG00000014313
ENSMUSG00000022533
ENSMUSG00000026971
ENSMUSG00000035232
ENSMUSG00000032207
ENSMUSG00000062995
ENSMUSG00000046934
ENSMUSG00000028420
ENSMUSG00000020566
ENSMUSG00000025324
ENSMUSG00000000127
ENSMUSG00000015305
ENSMUSG00000006941
ENSMUSG00000025858
ENSMUSG00000031529
ENSMUSG00000036006
ENSMUSG00000041891
ENSMUSG00000018965
ENSMUSG00000029992
ENSMUSG00000008999
ENSMUSG00000038599
ENSMUSG00000020953
ENSMUSG00000030091
ENSMUSG00000035431
ENSMUSG00000020950
ENSMUSG00000010517
ENSMUSG00000020844
ENSMUSG00000028351
ENSMUSG00000005131
ENSMUSG00000026104
ENSMUSG00000000826
ENSMUSG00000020376
ENSMUSG00000045095
ENSMUSG00000027829
ENSMUSG00000025195
ENSMUSG00000027199
ENSMUSG00000020974
ENSMUSG00000056220
ENSMUSG00000060491
ENSMUSG00000029312
ENSMUSG00000033628
ENSMUSG00000005583
ENSMUSG00000026004
ENSMUSG00000035131
ENSMUSG00000058056
ENSMUSG00000021978
ENSMUSG00000005057
ENSMUSG00000019933
ENSMUSG00000053580
ENSMUSG00000019986
ENSMUSG00000031586
ENSMUSG00000022132
ENSMUSG00000060904
ENSMUSG00000027737
ENSMUSG00000034898
ENSMUSG00000030279
ENSMUSG00000056608
ENSMUSG00000056370
ENSMUSG00000006169
ENSMUSG00000017607
ENSMUSG00000032671
ENSMUSG00000032192
ENSMUSG00000036197
ENSMUSG00000057440
ENSMUSG00000049336
ENSMUSG00000033530
ENSMUSG00000033126
ENSMUSG00000042439
ENSMUSG00000032937
ENSMUSG00000019790
ENSMUSG00000054640
ENSMUSG00000022510
ENSMUSG00000054604
ENSMUSG00000038572
ENSMUSG00000030987
ENSMUSG00000031993
ENSMUSG00000050075
ENSMUSG00000079259
ENSMUSG00000023915
ENSMUSG00000024420
ENSMUSG00000037031
ENSMUSG00000024666
ENSMUSG00000029174
ENSMUSG00000026154
ENSMUSG00000024908
ENSMUSG00000095654
ENSMUSG00000052889
ENSMUSG00000047454
ENSMUSG00000095061
ENSMUSG00000009647
ENSMUSG00000001281
ENSMUSG00000027655
ENSMUSG00000027217
ENSMUSG00000021591
ENSMUSG00000053684
ENSMUSG00000052331
ENSMUSG00000043165
ENSMUSG00000031015
ENSMUSG00000020009
ENSMUSG00000064147
ENSMUSG00000025955
ENSMUSG00000034997
ENSMUSG00000021596
ENSMUSG00000034402
ENSMUSG00000019944
ENSMUSG00000034317
ENSMUSG00000029735
ENSMUSG00000021767
ENSMUSG00000041225
ENSMUSG00000078491
ENSMUSG00000025997
ENSMUSG00000021175
ENSMUSG00000039395
ENSMUSG00000003134
ENSMUSG00000022822
ENSMUSG00000062524
ENSMUSG00000037337
ENSMUSG00000067855
ENSMUSG00000007892
ENSMUSG00000021453
ENSMUSG00000028525
ENSMUSG00000031337
ENSMUSG00000019909
ENSMUSG00000037475
ENSMUSG00000063652
ENSMUSG00000046572
ENSMUSG00000027777
ENSMUSG00000027099
ENSMUSG00000022437
ENSMUSG00000000440
ENSMUSG00000055660
ENSMUSG00000015981
ENSMUSG00000026977
ENSMUSG00000071855
ENSMUSG00000050565
ENSMUSG00000039385
ENSMUSG00000030077
ENSMUSG00000038463
ENSMUSG00000030315
ENSMUSG00000032024
ENSMUSG00000022041
ENSMUSG00000024592
ENSMUSG00000024424
ENSMUSG00000042348
ENSMUSG00000021003
ENSMUSG00000029101
ENSMUSG00000061414
ENSMUSG00000040296
ENSMUSG00000023940
ENSMUSG00000039262
ENSMUSG00000063145
ENSMUSG00000019146
ENSMUSG00000037313
ENSMUSG00000059602
ENSMUSG00000051497
ENSMUSG00000025887
ENSMUSG00000060002
ENSMUSG00000030766
ENSMUSG00000024590
ENSMUSG00000028207
ENSMUSG00000032040
ENSMUSG00000028629
ENSMUSG00000026609
ENSMUSG00000052681
ENSMUSG00000042426
ENSMUSG00000034998
ENSMUSG00000026999
ENSMUSG00000020982
ENSMUSG00000009097
ENSMUSG00000037533
ENSMUSG00000022770
ENSMUSG00000005354
ENSMUSG00000028238
ENSMUSG00000024485
ENSMUSG00000020007
ENSMUSG00000031839
ENSMUSG00000033419
ENSMUSG00000062866
ENSMUSG00000004865
ENSMUSG00000055612
ENSMUSG00000024515
ENSMUSG00000031133
ENSMUSG00000030058
ENSMUSG00000029128
ENSMUSG00000033721
ENSMUSG00000075478
ENSMUSG00000029270
ENSMUSG00000039000
ENSMUSG00000092009
ENSMUSG00000004328
ENSMUSG00000024232
ENSMUSG00000029213
ENSMUSG00000031673
ENSMUSG00000035840
ENSMUSG00000024780
ENSMUSG00000030659
ENSMUSG00000039167
ENSMUSG00000027742
ENSMUSG00000049119
ENSMUSG00000062604
ENSMUSG00000021557
ENSMUSG00000034007
ENSMUSG00000039092
ENSMUSG00000020151
ENSMUSG00000026761
ENSMUSG00000028354
ENSMUSG00000026605
ENSMUSG00000017724
ENSMUSG00000056124
ENSMUSG00000032006
ENSMUSG00000035948
ENSMUSG00000022946
ENSMUSG00000038990
ENSMUSG00000061436
ENSMUSG00000054641
ENSMUSG00000079324
ENSMUSG00000038059
ENSMUSG00000089809
ENSMUSG00000030316
ENSMUSG00000025038
ENSMUSG00000031078
ENSMUSG00000026867
ENSMUSG00000044646
ENSMUSG00000028397
ENSMUSG00000021675
ENSMUSG00000030168
ENSMUSG00000067424
ENSMUSG00000052713
ENSMUSG00000032368
ENSMUSG00000039191
ENSMUSG00000021067
ENSMUSG00000044976
ENSMUSG00000016087
ENSMUSG00000028398
ENSMUSG00000033909
ENSMUSG00000048899
ENSMUSG00000035765
ENSMUSG00000039458
ENSMUSG00000051022
ENSMUSG00000027109
ENSMUSG00000020362
ENSMUSG00000067851
ENSMUSG00000040124
ENSMUSG00000044456
ENSMUSG00000063821
ENSMUSG00000026721
ENSMUSG00000022545
ENSMUSG00000022378
ENSMUSG00000021458
ENSMUSG00000035239
ENSMUSG00000012819
ENSMUSG00000001376
ENSMUSG00000007817
ENSMUSG00000037705
ENSMUSG00000027692
ENSMUSG00000003437
ENSMUSG00000024078
ENSMUSG00000022149
ENSMUSG00000061244
ENSMUSG00000033157
ENSMUSG00000050671
ENSMUSG00000075600
ENSMUSG00000029195
ENSMUSG00000028518
ENSMUSG00000029648
ENSMUSG00000055652
ENSMUSG00000004668
ENSMUSG00000024043
ENSMUSG00000029090
ENSMUSG00000028161
ENSMUSG00000042790
ENSMUSG00000052407
ENSMUSG00000084135
ENSMUSG00000027035
ENSMUSG00000090946
ENSMUSG00000035575
ENSMUSG00000030876
ENSMUSG00000024583
ENSMUSG00000033192
ENSMUSG00000026207
ENSMUSG00000039047
ENSMUSG00000043336
ENSMUSG00000059974
ENSMUSG00000044948
ENSMUSG00000022371
ENSMUSG00000056071
ENSMUSG00000062101
ENSMUSG00000058690
ENSMUSG00000019854
ENSMUSG00000019873
ENSMUSG00000044950
ENSMUSG00000032413
ENSMUSG00000045569
ENSMUSG00000009035
ENSMUSG00000034575
ENSMUSG00000022847
ENSMUSG00000021707
ENSMUSG00000055322
ENSMUSG00000056492
ENSMUSG00000024597
ENSMUSG00000024899
ENSMUSG00000073514
ENSMUSG00000001642
ENSMUSG00000026187
ENSMUSG00000073639
ENSMUSG00000039607
ENSMUSG00000024500
ENSMUSG00000037124
ENSMUSG00000048652
ENSMUSG00000022894
ENSMUSG00000035274
ENSMUSG00000028514
ENSMUSG00000022019
ENSMUSG00000069601
ENSMUSG00000022708
ENSMUSG00000056755
ENSMUSG00000052920
ENSMUSG00000036295
ENSMUSG00000049744
ENSMUSG00000022200
ENSMUSG00000035275
ENSMUSG00000027556
ENSMUSG00000035472
ENSMUSG00000036718
ENSMUSG00000021974
ENSMUSG00000024074
ENSMUSG00000041361
ENSMUSG00000036617
ENSMUSG00000043822
ENSMUSG00000034981
ENSMUSG00000037243
ENSMUSG00000047497
ENSMUSG00000040037
ENSMUSG00000036602
ENSMUSG00000027499
ENSMUSG00000024378
ENSMUSG00000050600
ENSMUSG00000018263
ENSMUSG00000032419
ENSMUSG00000022103
ENSMUSG00000004044
ENSMUSG00000021282
ENSMUSG00000040289
ENSMUSG00000032739
ENSMUSG00000031608
ENSMUSG00000036745
ENSMUSG00000071324
ENSMUSG00000057234
ENSMUSG00000042797
ENSMUSG00000036904
ENSMUSG00000042599
ENSMUSG00000027630
ENSMUSG00000017897
ENSMUSG00000036890
ENSMUSG00000021373
ENSMUSG00000022788
ENSMUSG00000030465
ENSMUSG00000004880
ENSMUSG00000029254
ENSMUSG00000075000
ENSMUSG00000022885
ENSMUSG00000031734
ENSMUSG00000074749
ENSMUSG00000030067
ENSMUSG00000020075
ENSMUSG00000023088
ENSMUSG00000027848
ENSMUSG00000039620
ENSMUSG00000003418
ENSMUSG00000052581
ENSMUSG00000040310
ENSMUSG00000059495
ENSMUSG00000035235
ENSMUSG00000025889
ENSMUSG00000000938
ENSMUSG00000058174
ENSMUSG00000044641
ENSMUSG00000069729
ENSMUSG00000026432
ENSMUSG00000014603
ENSMUSG00000053560
ENSMUSG00000058656
ENSMUSG00000020290
ENSMUSG00000034793
ENSMUSG00000040152
ENSMUSG00000043557
ENSMUSG00000031517
ENSMUSG00000020573
ENSMUSG00000024697
ENSMUSG00000028487
ENSMUSG00000032570
ENSMUSG00000061731
ENSMUSG00000090919
ENSMUSG00000023868
ENSMUSG00000025789
ENSMUSG00000034930
ENSMUSG00000035183
ENSMUSG00000000631
ENSMUSG00000066406
ENSMUSG00000031722
ENSMUSG00000028345
ENSMUSG00000030641
ENSMUSG00000030089
ENSMUSG00000010797
ENSMUSG00000020255
ENSMUSG00000028730
ENSMUSG00000019820
ENSMUSG00000061186
ENSMUSG00000026883
ENSMUSG00000009090
ENSMUSG00000060376
ENSMUSG00000038368
ENSMUSG00000045817
ENSMUSG00000037795
ENSMUSG00000039004
ENSMUSG00000022263
ENSMUSG00000047592
ENSMUSG00000022092
ENSMUSG00000049807
ENSMUSG00000056870
ENSMUSG00000052298
ENSMUSG00000040841
ENSMUSG00000031139
ENSMUSG00000082361
ENSMUSG00000054693
ENSMUSG00000051515
ENSMUSG00000032128
ENSMUSG00000020773
ENSMUSG00000063146
ENSMUSG00000047446
ENSMUSG00000053453
ENSMUSG00000022821
ENSMUSG00000030847
ENSMUSG00000039477
ENSMUSG00000034452
ENSMUSG00000009378
ENSMUSG00000053604
ENSMUSG00000031074
ENSMUSG00000002881
ENSMUSG00000042289
ENSMUSG00000030539
ENSMUSG00000020570
ENSMUSG00000031543
ENSMUSG00000044288
ENSMUSG00000041237
ENSMUSG00000033590
ENSMUSG00000050295
ENSMUSG00000040111
ENSMUSG00000029765
ENSMUSG00000004872
ENSMUSG00000029126
ENSMUSG00000029655
ENSMUSG00000026914
ENSMUSG00000028565
ENSMUSG00000028528
ENSMUSG00000024987
ENSMUSG00000037410
ENSMUSG00000053279
ENSMUSG00000024896
ENSMUSG00000053626
ENSMUSG00000002771
ENSMUSG00000022754
ENSMUSG00000006235
ENSMUSG00000023328
ENSMUSG00000021423
ENSMUSG00000022876
ENSMUSG00000041842
ENSMUSG00000042724
ENSMUSG00000039155
ENSMUSG00000007415
ENSMUSG00000033910
ENSMUSG00000024112
ENSMUSG00000027635
ENSMUSG00000026826
ENSMUSG00000017843
ENSMUSG00000059439
ENSMUSG00000087006
ENSMUSG00000028268
ENSMUSG00000035181
ENSMUSG00000034220
ENSMUSG00000027639
ENSMUSG00000020364
ENSMUSG00000021069
ENSMUSG00000027009
ENSMUSG00000024811
ENSMUSG00000037012
ENSMUSG00000038037
ENSMUSG00000024806
ENSMUSG00000018796
ENSMUSG00000054428
ENSMUSG00000062960
ENSMUSG00000049608
ENSMUSG00000055717
ENSMUSG00000036371
ENSMUSG00000024293
ENSMUSG00000030643
ENSMUSG00000057777
ENSMUSG00000028553
ENSMUSG00000053129
ENSMUSG00000030287
ENSMUSG00000038296
ENSMUSG00000036136
ENSMUSG00000026437
ENSMUSG00000096225
ENSMUSG00000014039
ENSMUSG00000047648
ENSMUSG00000027860
ENSMUSG00000016756
ENSMUSG00000035246
ENSMUSG00000042417
ENSMUSG00000038151
ENSMUSG00000074622
ENSMUSG00000028859
ENSMUSG00000031295
ENSMUSG00000013846
ENSMUSG00000030000
ENSMUSG00000020774
ENSMUSG00000068284
ENSMUSG00000021381
ENSMUSG00000030282
ENSMUSG00000040148
ENSMUSG00000006567
ENSMUSG00000047143
ENSMUSG00000022261
ENSMUSG00000092162
ENSMUSG00000027111
ENSMUSG00000041245
ENSMUSG00000079033
ENSMUSG00000026932
ENSMUSG00000091705
ENSMUSG00000032028
ENSMUSG00000039519
ENSMUSG00000054150
ENSMUSG00000028023
ENSMUSG00000042510
ENSMUSG00000020402
ENSMUSG00000009418
ENSMUSG00000066278
ENSMUSG00000045730
ENSMUSG00000004231
ENSMUSG00000040479
ENSMUSG00000001739
ENSMUSG00000038843
ENSMUSG00000021061
ENSMUSG00000021614
ENSMUSG00000037221
ENSMUSG00000027221
ENSMUSG00000000244
ENSMUSG00000032456
ENSMUSG00000019359
ENSMUSG00000090891
ENSMUSG00000042046
ENSMUSG00000047604
ENSMUSG00000037685
ENSMUSG00000038648
ENSMUSG00000042035
ENSMUSG00000034867
ENSMUSG00000003227
ENSMUSG00000025226
ENSMUSG00000005338
ENSMUSG00000039095
ENSMUSG00000023828
ENSMUSG00000049160
ENSMUSG00000062585
ENSMUSG00000000957
ENSMUSG00000035277
ENSMUSG00000021636
ENSMUSG00000048772
ENSMUSG00000029752
ENSMUSG00000015053
ENSMUSG00000054976
ENSMUSG00000024079
ENSMUSG00000064138
ENSMUSG00000052981
ENSMUSG00000066392
ENSMUSG00000028602
ENSMUSG00000054381
ENSMUSG00000072294
ENSMUSG00000037579
ENSMUSG00000043122
ENSMUSG00000020549
ENSMUSG00000038146
ENSMUSG00000023861
ENSMUSG00000024921
ENSMUSG00000054733
ENSMUSG00000060601
ENSMUSG00000022231
ENSMUSG00000020907
ENSMUSG00000048138
ENSMUSG00000096697
ENSMUSG00000035258
ENSMUSG00000050447
ENSMUSG00000053164
ENSMUSG00000071491
ENSMUSG00000042508
ENSMUSG00000048391
ENSMUSG00000035032
ENSMUSG00000095804
ENSMUSG00000039182
ENSMUSG00000019970
ENSMUSG00000044066
ENSMUSG00000070385
ENSMUSG00000038143
ENSMUSG00000026317
ENSMUSG00000032564
ENSMUSG00000026042
ENSMUSG00000074476
ENSMUSG00000054156
ENSMUSG00000028399
ENSMUSG00000023073
ENSMUSG00000003974
ENSMUSG00000079614
ENSMUSG00000026312
ENSMUSG00000040856
ENSMUSG00000070841
ENSMUSG00000044469
ENSMUSG00000005370
ENSMUSG00000057444
ENSMUSG00000070407
ENSMUSG00000024613
ENSMUSG00000022262
ENSMUSG00000031665
ENSMUSG00000019947
ENSMUSG00000054752
ENSMUSG00000023931
ENSMUSG00000004633
ENSMUSG00000021848
ENSMUSG00000039174
ENSMUSG00000053303
ENSMUSG00000016534
ENSMUSG00000041605
ENSMUSG00000027255
ENSMUSG00000046942
ENSMUSG00000028226
ENSMUSG00000032666
ENSMUSG00000055148
ENSMUSG00000044499
ENSMUSG00000036815
ENSMUSG00000042215
ENSMUSG00000051452
ENSMUSG00000009292
ENSMUSG00000036469
ENSMUSG00000019768
ENSMUSG00000026767
ENSMUSG00000020717
ENSMUSG00000036339
ENSMUSG00000022108
ENSMUSG00000054720
ENSMUSG00000036894
ENSMUSG00000027665
ENSMUSG00000036615
ENSMUSG00000020372
ENSMUSG00000026442
ENSMUSG00000071112
ENSMUSG00000039307
ENSMUSG00000028790
ENSMUSG00000073954
ENSMUSG00000021217
ENSMUSG00000045284
ENSMUSG00000027746
ENSMUSG00000030302
ENSMUSG00000058550
ENSMUSG00000042485
ENSMUSG00000026766
ENSMUSG00000010505
ENSMUSG00000027293
ENSMUSG00000079608
ENSMUSG00000045659
ENSMUSG00000021140
ENSMUSG00000025370
ENSMUSG00000048661
ENSMUSG00000059456
ENSMUSG00000023809
ENSMUSG00000033342
ENSMUSG00000060843
ENSMUSG00000035437
ENSMUSG00000062527
ENSMUSG00000041390
ENSMUSG00000021520
ENSMUSG00000052642
ENSMUSG00000027004
ENSMUSG00000047669
ENSMUSG00000042353
ENSMUSG00000037621
ENSMUSG00000042590
ENSMUSG00000061411
ENSMUSG00000024810
ENSMUSG00000027360
ENSMUSG00000035356
ENSMUSG00000020024
ENSMUSG00000022949
ENSMUSG00000053929
ENSMUSG00000046546
ENSMUSG00000063626
ENSMUSG00000016018
ENSMUSG00000090061
ENSMUSG00000046442
ENSMUSG00000047022
ENSMUSG00000032002
ENSMUSG00000028341
ENSMUSG00000036218
ENSMUSG00000073926
ENSMUSG00000059382
ENSMUSG00000042632
ENSMUSG00000025427
ENSMUSG00000025812
ENSMUSG00000032560
ENSMUSG00000036275
ENSMUSG00000021786
ENSMUSG00000001995
ENSMUSG00000066442
ENSMUSG00000109238
ENSMUSG00000026753
ENSMUSG00000078157
ENSMUSG00000022657
ENSMUSG00000043753
ENSMUSG00000045648
ENSMUSG00000001507
ENSMUSG00000025899
ENSMUSG00000021686
ENSMUSG00000021639
ENSMUSG00000102758
ENSMUSG00000041377
ENSMUSG00000029245
ENSMUSG00000025583
ENSMUSG00000068431
ENSMUSG00000059146
ENSMUSG00000024712
ENSMUSG00000035187
ENSMUSG00000014725
ENSMUSG00000052613
ENSMUSG00000028273
ENSMUSG00000030790
ENSMUSG00000050587
ENSMUSG00000020952
ENSMUSG00000039997
ENSMUSG00000045036
ENSMUSG00000020766
ENSMUSG00000041236
ENSMUSG00000027270
ENSMUSG00000029757
ENSMUSG00000044072
ENSMUSG00000039717
ENSMUSG00000047104
ENSMUSG00000047259
ENSMUSG00000027719
ENSMUSG00000049411
ENSMUSG00000025730
ENSMUSG00000075222
ENSMUSG00000030450
ENSMUSG00000036246
ENSMUSG00000052544
ENSMUSG00000002409
ENSMUSG00000015134
ENSMUSG00000031246
ENSMUSG00000058807
ENSMUSG00000020640
ENSMUSG00000074625
ENSMUSG00000032320
ENSMUSG00000043164
ENSMUSG00000002107
ENSMUSG00000028645
ENSMUSG00000050917
ENSMUSG00000022366
ENSMUSG00000041660
ENSMUSG00000027895
ENSMUSG00000026078
ENSMUSG00000028796
ENSMUSG00000038175
ENSMUSG00000021986
ENSMUSG00000025969
ENSMUSG00000094140
ENSMUSG00000037210
ENSMUSG00000022314
ENSMUSG00000028314
ENSMUSG00000028609
ENSMUSG00000061353
ENSMUSG00000039883
ENSMUSG00000022629
ENSMUSG00000054737
ENSMUSG00000041688
ENSMUSG00000022181
ENSMUSG00000036613
ENSMUSG00000071669
ENSMUSG00000041068
ENSMUSG00000027699
ENSMUSG00000068663
ENSMUSG00000048153
ENSMUSG00000026388
ENSMUSG00000058503
ENSMUSG00000110526
ENSMUSG00000029434
ENSMUSG00000042357
ENSMUSG00000091620
ENSMUSG00000033676
ENSMUSG00000020604
ENSMUSG00000062074
ENSMUSG00000024083
ENSMUSG00000038305
ENSMUSG00000005882
ENSMUSG00000025041
ENSMUSG00000021147
ENSMUSG00000037101
ENSMUSG00000037851
ENSMUSG00000035824
ENSMUSG00000041460
ENSMUSG00000040420
ENSMUSG00000046561
ENSMUSG00000022174
ENSMUSG00000102418
ENSMUSG00000049699
ENSMUSG00000020704
ENSMUSG00000032565
ENSMUSG00000034098
ENSMUSG00000035234
ENSMUSG00000057058
ENSMUSG00000039546
ENSMUSG00000035121
ENSMUSG00000029167
ENSMUSG00000003849
ENSMUSG00000042256
ENSMUSG00000045009
ENSMUSG00000014907
ENSMUSG00000020593
ENSMUSG00000027261
ENSMUSG00000044854
ENSMUSG00000045328
ENSMUSG00000039911
ENSMUSG00000058729
ENSMUSG00000024857
ENSMUSG00000028613
ENSMUSG00000021595
ENSMUSG00000042567
ENSMUSG00000091297
ENSMUSG00000055540
ENSMUSG00000020911
ENSMUSG00000058301
ENSMUSG00000021587
ENSMUSG00000069733
ENSMUSG00000041028
ENSMUSG00000061576
ENSMUSG00000040151
ENSMUSG00000046159
ENSMUSG00000044308
ENSMUSG00000026734
ENSMUSG00000022110
ENSMUSG00000040560
ENSMUSG00000053820
ENSMUSG00000034544
ENSMUSG00000096405
ENSMUSG00000040782
ENSMUSG00000021743
ENSMUSG00000038206
ENSMUSG00000044468
ENSMUSG00000037643
ENSMUSG00000020029
ENSMUSG00000017664
ENSMUSG00000043541
ENSMUSG00000023047
ENSMUSG00000034171
ENSMUSG00000040321
ENSMUSG00000061165
ENSMUSG00000038702
ENSMUSG00000031963
ENSMUSG00000005893
ENSMUSG00000032948
ENSMUSG00000047414
ENSMUSG00000043945
ENSMUSG00000019828
ENSMUSG00000049148
ENSMUSG00000040929
ENSMUSG00000034940
ENSMUSG00000034265
ENSMUSG00000038876
ENSMUSG00000050157
ENSMUSG00000064310
ENSMUSG00000090066
ENSMUSG00000060733
ENSMUSG00000047747
ENSMUSG00000069094
ENSMUSG00000032265
ENSMUSG00000022014
ENSMUSG00000034853
ENSMUSG00000066900
ENSMUSG00000021375
ENSMUSG00000040459
ENSMUSG00000024256
ENSMUSG00000017688
ENSMUSG00000034105
ENSMUSG00000070733
ENSMUSG00000025779
ENSMUSG00000066829
ENSMUSG00000060499
ENSMUSG00000078495
ENSMUSG00000001504
ENSMUSG00000074102
ENSMUSG00000074165
ENSMUSG00000038347
ENSMUSG00000040405
ENSMUSG00000039419
ENSMUSG00000039488
ENSMUSG00000014601
ENSMUSG00000051956
ENSMUSG00000039106
ENSMUSG00000053119
ENSMUSG00000038530
ENSMUSG00000021684
ENSMUSG00000020633
ENSMUSG00000026976
ENSMUSG00000049571
ENSMUSG00000033981
ENSMUSG00000029104
ENSMUSG00000022206
ENSMUSG00000015961
ENSMUSG00000003948
ENSMUSG00000029814
ENSMUSG00000005233
ENSMUSG00000025016
ENSMUSG00000048516
ENSMUSG00000079620
ENSMUSG00000061298
ENSMUSG00000029189
ENSMUSG00000070867
ENSMUSG00000021838
ENSMUSG00000073402
ENSMUSG00000058188
ENSMUSG00000092210
ENSMUSG00000013584
ENSMUSG00000041193
ENSMUSG00000029203
ENSMUSG00000020674
ENSMUSG00000021115
ENSMUSG00000026270
ENSMUSG00000049685
ENSMUSG00000025963
ENSMUSG00000070738
ENSMUSG00000025433
ENSMUSG00000030516
ENSMUSG00000025932
ENSMUSG00000062202
ENSMUSG00000034467
ENSMUSG00000027165
ENSMUSG00000036019
ENSMUSG00000078591
ENSMUSG00000024145
ENSMUSG00000063052
ENSMUSG00000027824
ENSMUSG00000032878
ENSMUSG00000022367
ENSMUSG00000025597
ENSMUSG00000022672
ENSMUSG00000027022
ENSMUSG00000026657
ENSMUSG00000094592
ENSMUSG00000055761
ENSMUSG00000003228
ENSMUSG00000041540
ENSMUSG00000008307
ENSMUSG00000041444
ENSMUSG00000008489
ENSMUSG00000061787
ENSMUSG00000073802
ENSMUSG00000027220
ENSMUSG00000031641
ENSMUSG00000048058
ENSMUSG00000021392
ENSMUSG00000029027
ENSMUSG00000044338
ENSMUSG00000078974
ENSMUSG00000046500
ENSMUSG00000066137
ENSMUSG00000018925
ENSMUSG00000035378
ENSMUSG00000036106
ENSMUSG00000072726
ENSMUSG00000022636
ENSMUSG00000034751
ENSMUSG00000045994
ENSMUSG00000022376
ENSMUSG00000073267
ENSMUSG00000021541
ENSMUSG00000034799
ENSMUSG00000096146
ENSMUSG00000022512
ENSMUSG00000028233
ENSMUSG00000039117
ENSMUSG00000039661
ENSMUSG00000061559
ENSMUSG00000031906
ENSMUSG00000024501
ENSMUSG00000024302
ENSMUSG00000059114
ENSMUSG00000078674
ENSMUSG00000045584
ENSMUSG00000020122
ENSMUSG00000039087
ENSMUSG00000039530
ENSMUSG00000037509
ENSMUSG00000095430
ENSMUSG00000089992
ENSMUSG00000074882
ENSMUSG00000024172
ENSMUSG00000019960
ENSMUSG00000021624
ENSMUSG00000054690
ENSMUSG00000041645
ENSMUSG00000021782
ENSMUSG00000030972
ENSMUSG00000078503
ENSMUSG00000028116
ENSMUSG00000037016
ENSMUSG00000036377
ENSMUSG00000032511
ENSMUSG00000058400
ENSMUSG00000066031
ENSMUSG00000026336
ENSMUSG00000024524
ENSMUSG00000051401
ENSMUSG00000096427
ENSMUSG00000030447
ENSMUSG00000022494
ENSMUSG00000042258
ENSMUSG00000022053
ENSMUSG00000022197
ENSMUSG00000004843
ENSMUSG00000089762
ENSMUSG00000050553
ENSMUSG00000060862
ENSMUSG00000036111
ENSMUSG00000050304
ENSMUSG00000031512
ENSMUSG00000091631
ENSMUSG00000026463
ENSMUSG00000032818
ENSMUSG00000024594
ENSMUSG00000044134
ENSMUSG00000021852
ENSMUSG00000038244
ENSMUSG00000026374
ENSMUSG00000025240
ENSMUSG00000032212
ENSMUSG00000078861
ENSMUSG00000021669
ENSMUSG00000028339
ENSMUSG00000028284
ENSMUSG00000076431
ENSMUSG00000045103
ENSMUSG00000067998
ENSMUSG00000026839
ENSMUSG00000001891
ENSMUSG00000034488
ENSMUSG00000026604
ENSMUSG00000036117
ENSMUSG00000037946
ENSMUSG00000042477
ENSMUSG00000106445
ENSMUSG00000045896
ENSMUSG00000060780
ENSMUSG00000056899
ENSMUSG00000021338
ENSMUSG00000023885
ENSMUSG00000026241
ENSMUSG00000063446
ENSMUSG00000059003
ENSMUSG00000024013
ENSMUSG00000038344
ENSMUSG00000042541
ENSMUSG00000038121
ENSMUSG00000048387
ENSMUSG00000045871
ENSMUSG00000034403
ENSMUSG00000083616
ENSMUSG00000034724
ENSMUSG00000040533
ENSMUSG00000056919
ENSMUSG00000050035
ENSMUSG00000042641
ENSMUSG00000024713
ENSMUSG00000039990
ENSMUSG00000031129
ENSMUSG00000020782
ENSMUSG00000037833
ENSMUSG00000039449
ENSMUSG00000055319
ENSMUSG00000018548
ENSMUSG00000075552
ENSMUSG00000027995
ENSMUSG00000029564
ENSMUSG00000024505
ENSMUSG00000052539
ENSMUSG00000032047
ENSMUSG00000091903
ENSMUSG00000022883
ENSMUSG00000053742
ENSMUSG00000003199
ENSMUSG00000031896
ENSMUSG00000026114
ENSMUSG00000017132
ENSMUSG00000052812
ENSMUSG00000046178
ENSMUSG00000041781
ENSMUSG00000020109
ENSMUSG00000040710
ENSMUSG00000090315
ENSMUSG00000027356
ENSMUSG00000048070
ENSMUSG00000079330
ENSMUSG00000096691
ENSMUSG00000027857
ENSMUSG00000060073
ENSMUSG00000042505
ENSMUSG00000022696
ENSMUSG00000030200
ENSMUSG00000048706
ENSMUSG00000028573
ENSMUSG00000039168
ENSMUSG00000019890
ENSMUSG00000022016
ENSMUSG00000054083
ENSMUSG00000033726
ENSMUSG00000031212
ENSMUSG00000056508
ENSMUSG00000043556
ENSMUSG00000025278
ENSMUSG00000027790
ENSMUSG00000063889
ENSMUSG00000044768
ENSMUSG00000036086
ENSMUSG00000049090
ENSMUSG00000030093
ENSMUSG00000022321
ENSMUSG00000026824
ENSMUSG00000022203
ENSMUSG00000073043
ENSMUSG00000025774
ENSMUSG00000036565
ENSMUSG00000071359
ENSMUSG00000024366
ENSMUSG00000001870
ENSMUSG00000008305
ENSMUSG00000069670
ENSMUSG00000074794
ENSMUSG00000026259
ENSMUSG00000021733
ENSMUSG00000039781
ENSMUSG00000002393
ENSMUSG00000079293
ENSMUSG00000015755
ENSMUSG00000026347
ENSMUSG00000024940
ENSMUSG00000047079
ENSMUSG00000094928
ENSMUSG00000045210
ENSMUSG00000000732
ENSMUSG00000091519
ENSMUSG00000004113
ENSMUSG00000032977
ENSMUSG00000020037
ENSMUSG00000039236
ENSMUSG00000096141
ENSMUSG00000028517
ENSMUSG00000025754
ENSMUSG00000028373
ENSMUSG00000036334
ENSMUSG00000032451
ENSMUSG00000052430
ENSMUSG00000069208
ENSMUSG00000035620
ENSMUSG00000031539
ENSMUSG00000024227
ENSMUSG00000026482
ENSMUSG00000028078
ENSMUSG00000000295
ENSMUSG00000031870
ENSMUSG00000032381
ENSMUSG00000090115
ENSMUSG00000050315
ENSMUSG00000062778
ENSMUSG00000030303
ENSMUSG00000025915
ENSMUSG00000034973
ENSMUSG00000062329
ENSMUSG00000060579
ENSMUSG00000043592
ENSMUSG00000021068
ENSMUSG00000056258
ENSMUSG00000001986
ENSMUSG00000075254
ENSMUSG00000035566
ENSMUSG00000055435
ENSMUSG00000096696
ENSMUSG00000041112
ENSMUSG00000055137
ENSMUSG00000031552
ENSMUSG00000039099
ENSMUSG00000047797
ENSMUSG00000095286
ENSMUSG00000045083
ENSMUSG00000022766
ENSMUSG00000026572
ENSMUSG00000032263
ENSMUSG00000059288
ENSMUSG00000092109
ENSMUSG00000022555
ENSMUSG00000020986
ENSMUSG00000058488
ENSMUSG00000028932
ENSMUSG00000079177
ENSMUSG00000069295
ENSMUSG00000055421
ENSMUSG00000036062
ENSMUSG00000062232
ENSMUSG00000037492
ENSMUSG00000095829
ENSMUSG00000030345
ENSMUSG00000042453
ENSMUSG00000022311
ENSMUSG00000021998
ENSMUSG00000032562
ENSMUSG00000039852
ENSMUSG00000034653
ENSMUSG00000037541
ENSMUSG00000055561
ENSMUSG00000033544
ENSMUSG00000056073
ENSMUSG00000060807
ENSMUSG00000025813
ENSMUSG00000027534
ENSMUSG00000044667
ENSMUSG00000027977
ENSMUSG00000049972
ENSMUSG00000090738
ENSMUSG00000020178
ENSMUSG00000068149
ENSMUSG00000036411
ENSMUSG00000020275
ENSMUSG00000030199
ENSMUSG00000037736
ENSMUSG00000020605
ENSMUSG00000014813
ENSMUSG00000039005
ENSMUSG00000034910
ENSMUSG00000027894
ENSMUSG00000038774
ENSMUSG00000038024
ENSMUSG00000053465
ENSMUSG00000021130
ENSMUSG00000054417
ENSMUSG00000078161
ENSMUSG00000067229
ENSMUSG00000037709
ENSMUSG00000022550
ENSMUSG00000000058
ENSMUSG00000019789
ENSMUSG00000049300
ENSMUSG00000029673
ENSMUSG00000025903
ENSMUSG00000005364
ENSMUSG00000021418
ENSMUSG00000051951
ENSMUSG00000055069
ENSMUSG00000070520
ENSMUSG00000066129
ENSMUSG00000047216
ENSMUSG00000024135
ENSMUSG00000057716
ENSMUSG00000033060
ENSMUSG00000025964
ENSMUSG00000005705
ENSMUSG00000059742
ENSMUSG00000028970
ENSMUSG00000070552
ENSMUSG00000020154
ENSMUSG00000068535
ENSMUSG00000024421
ENSMUSG00000038048
ENSMUSG00000032501
ENSMUSG00000039691
ENSMUSG00000006273
ENSMUSG00000020021
ENSMUSG00000031644
ENSMUSG00000070047
ENSMUSG00000037234
ENSMUSG00000024517
ENSMUSG00000068196
ENSMUSG00000025991
ENSMUSG00000024853
ENSMUSG00000029089
ENSMUSG00000050786
ENSMUSG00000049843
ENSMUSG00000037346
ENSMUSG00000069189
ENSMUSG00000064302
ENSMUSG00000034424
ENSMUSG00000008318
ENSMUSG00000072487
ENSMUSG00000037242
ENSMUSG00000031297
ENSMUSG00000041439
ENSMUSG00000071379
ENSMUSG00000022863
ENSMUSG00000025608
ENSMUSG00000041235
ENSMUSG00000091996
ENSMUSG00000055963
ENSMUSG00000032894
ENSMUSG00000054079
ENSMUSG00000037542
ENSMUSG00000025795
ENSMUSG00000022390
ENSMUSG00000005892
ENSMUSG00000030662
ENSMUSG00000027867
ENSMUSG00000051732
ENSMUSG00000050967
ENSMUSG00000048874
ENSMUSG00000033295
ENSMUSG00000045835
ENSMUSG00000021977
ENSMUSG00000008496
ENSMUSG00000041313
ENSMUSG00000055594
ENSMUSG00000060534
ENSMUSG00000024014
ENSMUSG00000021536
ENSMUSG00000034391
ENSMUSG00000034892
ENSMUSG00000030701
ENSMUSG00000029656
ENSMUSG00000073555
ENSMUSG00000072511
ENSMUSG00000025938
ENSMUSG00000025153
ENSMUSG00000051998
ENSMUSG00000044006
ENSMUSG00000054728
ENSMUSG00000019066
ENSMUSG00000041117
ENSMUSG00000034762
ENSMUSG00000035540
ENSMUSG00000109324
ENSMUSG00000042677
ENSMUSG00000029161
ENSMUSG00000035048
ENSMUSG00000020400
ENSMUSG00000045441
ENSMUSG00000015340
ENSMUSG00000072780
ENSMUSG00000033227
ENSMUSG00000024498
ENSMUSG00000022026
ENSMUSG00000027430
ENSMUSG00000030761
ENSMUSG00000046314
ENSMUSG00000057133
ENSMUSG00000039555
ENSMUSG00000057147
ENSMUSG00000001700
ENSMUSG00000039197
ENSMUSG00000037892
ENSMUSG00000057691
ENSMUSG00000049690
ENSMUSG00000028533
ENSMUSG00000026889
ENSMUSG00000061603
ENSMUSG00000054400
ENSMUSG00000060556
ENSMUSG00000021822
ENSMUSG00000041168
ENSMUSG00000066551
ENSMUSG00000095302
ENSMUSG00000061080
ENSMUSG00000035329
ENSMUSG00000021613
ENSMUSG00000026029
ENSMUSG00000033209
ENSMUSG00000095961
ENSMUSG00000047237
ENSMUSG00000031812
ENSMUSG00000063434
ENSMUSG00000031809
ENSMUSG00000079450
ENSMUSG00000048766
ENSMUSG00000066877
ENSMUSG00000000183
ENSMUSG00000028259
ENSMUSG00000024431
ENSMUSG00000051046
ENSMUSG00000052229
ENSMUSG00000048264
ENSMUSG00000079418
ENSMUSG00000052336
ENSMUSG00000031654
ENSMUSG00000027281
ENSMUSG00000050312
ENSMUSG00000030978
ENSMUSG00000026072
ENSMUSG00000060967
ENSMUSG00000028134
ENSMUSG00000050666
ENSMUSG00000036438
ENSMUSG00000058446
ENSMUSG00000058318
ENSMUSG00000020847
ENSMUSG00000094575
ENSMUSG00000091601
ENSMUSG00000086596
ENSMUSG00000048960
ENSMUSG00000056162
ENSMUSG00000032435
ENSMUSG00000100058
ENSMUSG00000058005
ENSMUSG00000030744
ENSMUSG00000021112
ENSMUSG00000003604
ENSMUSG00000035238
ENSMUSG00000049241
ENSMUSG00000023087
ENSMUSG00000017453
ENSMUSG00000029710
ENSMUSG00000029484
ENSMUSG00000017778
ENSMUSG00000030223
ENSMUSG00000035247
ENSMUSG00000029096
ENSMUSG00000035941
ENSMUSG00000038173
ENSMUSG00000018040
ENSMUSG00000036586
ENSMUSG00000073965
ENSMUSG00000079521
ENSMUSG00000020319
ENSMUSG00000042751
ENSMUSG00000075185
ENSMUSG00000006527
ENSMUSG00000046991
ENSMUSG00000016386
ENSMUSG00000046808
ENSMUSG00000026547
ENSMUSG00000039100
ENSMUSG00000024044
ENSMUSG00000050248
ENSMUSG00000011751
ENSMUSG00000052387
ENSMUSG00000070691
ENSMUSG00000020412
ENSMUSG00000019961
ENSMUSG00000045763
ENSMUSG00000003810
ENSMUSG00000067028
ENSMUSG00000078346
ENSMUSG00000006575
ENSMUSG00000026494
ENSMUSG00000040940
ENSMUSG00000020422
ENSMUSG00000033268
ENSMUSG00000027120
ENSMUSG00000031293
ENSMUSG00000045414
ENSMUSG00000029385
ENSMUSG00000036357
ENSMUSG00000069171
ENSMUSG00000075520
ENSMUSG00000021318
ENSMUSG00000047888
ENSMUSG00000020288
ENSMUSG00000055368
ENSMUSG00000029236
ENSMUSG00000049109
ENSMUSG00000042793
ENSMUSG00000045867
ENSMUSG00000041598
ENSMUSG00000030965
ENSMUSG00000031169
ENSMUSG00000058594
ENSMUSG00000050840
ENSMUSG00000035495
ENSMUSG00000008658
ENSMUSG00000015619
ENSMUSG00000079235
ENSMUSG00000039233
ENSMUSG00000021180
ENSMUSG00000022853
ENSMUSG00000039652
ENSMUSG00000069118
ENSMUSG00000022507
ENSMUSG00000026960
ENSMUSG00000060568
ENSMUSG00000051650
ENSMUSG00000046108
ENSMUSG00000062397
ENSMUSG00000047686
ENSMUSG00000051279
ENSMUSG00000074832
ENSMUSG00000021903
ENSMUSG00000040028
ENSMUSG00000034917
ENSMUSG00000087651
ENSMUSG00000035877
ENSMUSG00000109284
ENSMUSG00000029389
ENSMUSG00000025075
ENSMUSG00000020086
ENSMUSG00000023083
ENSMUSG00000034709
ENSMUSG00000006586
ENSMUSG00000026888
ENSMUSG00000022912
ENSMUSG00000055865
ENSMUSG00000017485
ENSMUSG00000051977
ENSMUSG00000029320
ENSMUSG00000047712
ENSMUSG00000039713
ENSMUSG00000078866
ENSMUSG00000039830
ENSMUSG00000039405
ENSMUSG00000011118
ENSMUSG00000030551
ENSMUSG00000040935
ENSMUSG00000045822
ENSMUSG00000027808
ENSMUSG00000047631
ENSMUSG00000004207
ENSMUSG00000040147
ENSMUSG00000037361
ENSMUSG00000060671
ENSMUSG00000034453
ENSMUSG00000048007
ENSMUSG00000069911
ENSMUSG00000029819
ENSMUSG00000031960
ENSMUSG00000021303
ENSMUSG00000000385
ENSMUSG00000005873
ENSMUSG00000036800
ENSMUSG00000046667
ENSMUSG00000020427
ENSMUSG00000004473
ENSMUSG00000055489
ENSMUSG00000026235
ENSMUSG00000051111
ENSMUSG00000055409
ENSMUSG00000005813
ENSMUSG00000093920
ENSMUSG00000023991
ENSMUSG00000059479
ENSMUSG00000036962
ENSMUSG00000037816
ENSMUSG00000096620
ENSMUSG00000037138
ENSMUSG00000032883
ENSMUSG00000040452
ENSMUSG00000073197
ENSMUSG00000037605
ENSMUSG00000053390
ENSMUSG00000022160
ENSMUSG00000027832
ENSMUSG00000036160
ENSMUSG00000035842
ENSMUSG00000074489
ENSMUSG00000033066
ENSMUSG00000049537
ENSMUSG00000024136
ENSMUSG00000093980
ENSMUSG00000020032
ENSMUSG00000031289
ENSMUSG00000021367
ENSMUSG00000074934
ENSMUSG00000021731
ENSMUSG00000009907
ENSMUSG00000074397
ENSMUSG00000019966
ENSMUSG00000034732
ENSMUSG00000020723
ENSMUSG00000021720
ENSMUSG00000042540
ENSMUSG00000022322
ENSMUSG00000026646
ENSMUSG00000036526
ENSMUSG00000059898
ENSMUSG00000036192
ENSMUSG00000021745
ENSMUSG00000033389
ENSMUSG00000037386
ENSMUSG00000000253
ENSMUSG00000000538
ENSMUSG00000078757
ENSMUSG00000037049
ENSMUSG00000041762
ENSMUSG00000003500
ENSMUSG00000029576
ENSMUSG00000030048
ENSMUSG00000015112
ENSMUSG00000028519
ENSMUSG00000022798
ENSMUSG00000021721
ENSMUSG00000030323
ENSMUSG00000066150
ENSMUSG00000022421
ENSMUSG00000055978
ENSMUSG00000030763
ENSMUSG00000030232
ENSMUSG00000030208
ENSMUSG00000028194
ENSMUSG00000037025
ENSMUSG00000018363
ENSMUSG00000022665
ENSMUSG00000045216
ENSMUSG00000028986
ENSMUSG00000051003
ENSMUSG00000030104
ENSMUSG00000045201
ENSMUSG00000061742
ENSMUSG00000069668
ENSMUSG00000038170
ENSMUSG00000020609
ENSMUSG00000070811
ENSMUSG00000051285
ENSMUSG00000025935
ENSMUSG00000009569
ENSMUSG00000017713
ENSMUSG00000031666
ENSMUSG00000041119
ENSMUSG00000026483
ENSMUSG00000025040
ENSMUSG00000031565
ENSMUSG00000003410
ENSMUSG00000020823
ENSMUSG00000090223
ENSMUSG00000059105
ENSMUSG00000001323
ENSMUSG00000047466
ENSMUSG00000043518
ENSMUSG00000046380
ENSMUSG00000030839
ENSMUSG00000024772
ENSMUSG00000074151
ENSMUSG00000026360
ENSMUSG00000026870
ENSMUSG00000095300
ENSMUSG00000109884
ENSMUSG00000024283
ENSMUSG00000017405
ENSMUSG00000061175
ENSMUSG00000048915
ENSMUSG00000015002
ENSMUSG00000002428
ENSMUSG00000072774
ENSMUSG00000029148
ENSMUSG00000033214
ENSMUSG00000037996
ENSMUSG00000048833
ENSMUSG00000079588
ENSMUSG00000014599
ENSMUSG00000026398
ENSMUSG00000096131
ENSMUSG00000029084
ENSMUSG00000002635
ENSMUSG00000063884
ENSMUSG00000015937
ENSMUSG00000046743
ENSMUSG00000062314
ENSMUSG00000002803
ENSMUSG00000026866
ENSMUSG00000024593
ENSMUSG00000052139
ENSMUSG00000029571
ENSMUSG00000027560
ENSMUSG00000079445
ENSMUSG00000038910
ENSMUSG00000079679
ENSMUSG00000093993
ENSMUSG00000048875
ENSMUSG00000021185
ENSMUSG00000101053
ENSMUSG00000037624
ENSMUSG00000021190
ENSMUSG00000075088
ENSMUSG00000029103
ENSMUSG00000085079
ENSMUSG00000002633
ENSMUSG00000071322
ENSMUSG00000027460
ENSMUSG00000075324
ENSMUSG00000047213
ENSMUSG00000059248
ENSMUSG00000038174
ENSMUSG00000038388
ENSMUSG00000033849
ENSMUSG00000040855
ENSMUSG00000078780
ENSMUSG00000032908
ENSMUSG00000002459
ENSMUSG00000001930
ENSMUSG00000027203
ENSMUSG00000010803
ENSMUSG00000029563
ENSMUSG00000020589
ENSMUSG00000028163
ENSMUSG00000037661
ENSMUSG00000043461
ENSMUSG00000030525
ENSMUSG00000026196
ENSMUSG00000068082
ENSMUSG00000079853
ENSMUSG00000039910
ENSMUSG00000053754
ENSMUSG00000042834
ENSMUSG00000033615
ENSMUSG00000045751
ENSMUSG00000021775
ENSMUSG00000092094
ENSMUSG00000074764
ENSMUSG00000060673
ENSMUSG00000052698
ENSMUSG00000052012
ENSMUSG00000026623
ENSMUSG00000030956
ENSMUSG00000020524
ENSMUSG00000037894
ENSMUSG00000006344
ENSMUSG00000038349
ENSMUSG00000050138
ENSMUSG00000047361
ENSMUSG00000078262
ENSMUSG00000042078
ENSMUSG00000070815
ENSMUSG00000046207
ENSMUSG00000049232
ENSMUSG00000043183
ENSMUSG00000044254
ENSMUSG00000020705
ENSMUSG00000064201
ENSMUSG00000055067
ENSMUSG00000041219
ENSMUSG00000029830
ENSMUSG00000024211
ENSMUSG00000020553
ENSMUSG00000004031
ENSMUSG00000030556
ENSMUSG00000030650
ENSMUSG00000041238
ENSMUSG00000038127
ENSMUSG00000040936
ENSMUSG00000029446
ENSMUSG00000048378
ENSMUSG00000075284
ENSMUSG00000001052
ENSMUSG00000032269
ENSMUSG00000019945
ENSMUSG00000116207
ENSMUSG00000015222
ENSMUSG00000050150
ENSMUSG00000038844
ENSMUSG00000050188
ENSMUSG00000029410
ENSMUSG00000034042
ENSMUSG00000044912
ENSMUSG00000008683
ENSMUSG00000017064
ENSMUSG00000022295
ENSMUSG00000062007
ENSMUSG00000079162
ENSMUSG00000046985
ENSMUSG00000005442
ENSMUSG00000046567
ENSMUSG00000045776
ENSMUSG00000073811
ENSMUSG00000003282
ENSMUSG00000043698
ENSMUSG00000047295
ENSMUSG00000049946
ENSMUSG00000060084
ENSMUSG00000044337
ENSMUSG00000024750
ENSMUSG00000055541
ENSMUSG00000024575
ENSMUSG00000027384
ENSMUSG00000025909
ENSMUSG00000031748
ENSMUSG00000010461
ENSMUSG00000070462
ENSMUSG00000059887
ENSMUSG00000066149
ENSMUSG00000059811
ENSMUSG00000026051
ENSMUSG00000038773
ENSMUSG00000026452
ENSMUSG00000034602
ENSMUSG00000026827
ENSMUSG00000031521
ENSMUSG00000031621
ENSMUSG00000061578
ENSMUSG00000094385
ENSMUSG00000021700
ENSMUSG00000058388
ENSMUSG00000030105
ENSMUSG00000019647
ENSMUSG00000044071
ENSMUSG00000052520
ENSMUSG00000039335
ENSMUSG00000071719
ENSMUSG00000036158
ENSMUSG00000038637
ENSMUSG00000025658
ENSMUSG00000002812
ENSMUSG00000020701
ENSMUSG00000038102
ENSMUSG00000059201
ENSMUSG00000044452
ENSMUSG00000031358
ENSMUSG00000002602
ENSMUSG00000020149
ENSMUSG00000055723
ENSMUSG00000001768
ENSMUSG00000057110
ENSMUSG00000042284
ENSMUSG00000069045
ENSMUSG00000040387
ENSMUSG00000026142
[truncated: 6,970 more rows]
