# Supplementary material for: p21/Zbtb18 repress the expression of cKit to regulate the self-renewal of hematopoietic stem cells
Source: Protein Cell. 2024 May 9;15(11):840–57. doi: 10.1093/procel/pwae022 (PMC11528518; doi:10.1093/procel/pwae022)
Supplement: pwae022_suppl_Supplementary_Table_S5 [file pwae022_suppl_supplementary_table_s5.xlsx]

## Sheet: Sheet1
Table S5. H3K4me3 CUT&Tag downregulated genes in p21-tdT+ HSCs (663)
Gene ID
ENSMUSG00000030641
ENSMUSG00000020573
ENSMUSG00000096225
ENSMUSG00000013846
ENSMUSG00000098112
ENSMUSG00000016756
ENSMUSG00000021373
ENSMUSG00000021974
ENSMUSG00000105468
ENSMUSG00000004558
ENSMUSG00000023828
ENSMUSG00000022708
ENSMUSG00000036986
ENSMUSG00000042417
ENSMUSG00000031139
ENSMUSG00000022200
ENSMUSG00000090919
ENSMUSG00000014603
ENSMUSG00000024379
ENSMUSG00000021381
ENSMUSG00000049160
ENSMUSG00000024074
ENSMUSG00000037124
ENSMUSG00000022330
ENSMUSG00000028514
ENSMUSG00000085499
ENSMUSG00000065016
ENSMUSG00000047181
ENSMUSG00000037872
ENSMUSG00000010797
ENSMUSG00000033910
ENSMUSG00000041361
ENSMUSG00000004880
ENSMUSG00000032456
ENSMUSG00000085715
ENSMUSG00000049744
ENSMUSG00000035246
ENSMUSG00000033590
ENSMUSG00000023031
ENSMUSG00000069917
ENSMUSG00000027635
ENSMUSG00000035498
ENSMUSG00000061186
ENSMUSG00000052581
ENSMUSG00000061731
ENSMUSG00000034341
ENSMUSG00000032547
ENSMUSG00000031877
ENSMUSG00000000154
ENSMUSG00000009356
ENSMUSG00000117571
ENSMUSG00000035277
ENSMUSG00000038296
ENSMUSG00000028059
ENSMUSG00000101013
ENSMUSG00000043822
ENSMUSG00000053279
ENSMUSG00000021636
ENSMUSG00000058656
ENSMUSG00000062960
ENSMUSG00000021719
ENSMUSG00000085227
ENSMUSG00000028268
ENSMUSG00000003573
ENSMUSG00000050600
ENSMUSG00000052920
ENSMUSG00000040148
ENSMUSG00000064725
ENSMUSG00000015316
ENSMUSG00000027009
ENSMUSG00000047446
ENSMUSG00000032028
ENSMUSG00000038368
ENSMUSG00000038037
ENSMUSG00000027499
ENSMUSG00000031749
ENSMUSG00000065484
ENSMUSG00000039607
ENSMUSG00000057541
ENSMUSG00000034664
ENSMUSG00000028730
ENSMUSG00000053453
ENSMUSG00000031740
ENSMUSG00000073787
ENSMUSG00000030089
ENSMUSG00000030494
ENSMUSG00000055717
ENSMUSG00000037410
ENSMUSG00000036943
ENSMUSG00000025492
ENSMUSG00000036295
ENSMUSG00000021423
ENSMUSG00000059336
ENSMUSG00000042510
ENSMUSG00000091705
ENSMUSG00000073147
ENSMUSG00000093102
ENSMUSG00000019820
ENSMUSG00000000631
ENSMUSG00000029752
ENSMUSG00000026932
ENSMUSG00000004044
ENSMUSG00000025728
ENSMUSG00000097960
ENSMUSG00000040111
ENSMUSG00000005338
ENSMUSG00000009378
ENSMUSG00000097785
ENSMUSG00000063146
ENSMUSG00000030000
ENSMUSG00000078920
ENSMUSG00000010142
ENSMUSG00000027168
ENSMUSG00000052298
ENSMUSG00000028553
ENSMUSG00000097252
ENSMUSG00000038717
ENSMUSG00000005883
ENSMUSG00000031722
ENSMUSG00000020255
ENSMUSG00000022323
ENSMUSG00000031765
ENSMUSG00000022894
ENSMUSG00000028644
ENSMUSG00000044664
ENSMUSG00000024500
ENSMUSG00000034981
ENSMUSG00000024896
ENSMUSG00000051339
ENSMUSG00000064052
ENSMUSG00000024456
ENSMUSG00000065505
ENSMUSG00000028487
ENSMUSG00000023571
ENSMUSG00000054951
ENSMUSG00000007480
ENSMUSG00000029003
ENSMUSG00000040289
ENSMUSG00000024987
ENSMUSG00000092162
ENSMUSG00000026700
ENSMUSG00000025407
ENSMUSG00000026854
ENSMUSG00000026883
ENSMUSG00000031162
ENSMUSG00000035764
ENSMUSG00000045038
ENSMUSG00000021118
ENSMUSG00000098299
ENSMUSG00000018845
ENSMUSG00000093100
ENSMUSG00000003469
ENSMUSG00000027301
ENSMUSG00000004872
ENSMUSG00000041237
ENSMUSG00000039004
ENSMUSG00000087006
ENSMUSG00000079559
ENSMUSG00000028825
ENSMUSG00000032717
ENSMUSG00000026826
ENSMUSG00000032570
ENSMUSG00000027002
ENSMUSG00000008843
ENSMUSG00000089669
ENSMUSG00000037221
ENSMUSG00000097049
ENSMUSG00000027860
ENSMUSG00000050295
ENSMUSG00000027075
ENSMUSG00000040447
ENSMUSG00000000938
ENSMUSG00000039155
ENSMUSG00000017897
ENSMUSG00000022788
ENSMUSG00000024112
ENSMUSG00000051682
ENSMUSG00000040310
ENSMUSG00000029126
ENSMUSG00000059439
ENSMUSG00000028943
ENSMUSG00000074622
ENSMUSG00000038648
ENSMUSG00000025255
ENSMUSG00000115338
ENSMUSG00000071068
ENSMUSG00000042010
ENSMUSG00000039477
ENSMUSG00000040841
ENSMUSG00000031517
ENSMUSG00000091811
ENSMUSG00000027221
ENSMUSG00000090891
ENSMUSG00000046324
ENSMUSG00000027111
ENSMUSG00000042724
ENSMUSG00000022821
ENSMUSG00000067336
ENSMUSG00000031295
ENSMUSG00000022754
ENSMUSG00000044288
ENSMUSG00000026432
ENSMUSG00000025226
ENSMUSG00000023328
ENSMUSG00000002881
ENSMUSG00000020290
ENSMUSG00000075420
ENSMUSG00000071716
ENSMUSG00000021282
ENSMUSG00000010760
ENSMUSG00000002808
ENSMUSG00000038151
ENSMUSG00000025538
ENSMUSG00000028528
ENSMUSG00000024052
ENSMUSG00000038872
ENSMUSG00000022261
ENSMUSG00000000957
ENSMUSG00000051515
ENSMUSG00000020364
ENSMUSG00000056870
ENSMUSG00000004655
ENSMUSG00000044352
ENSMUSG00000028035
ENSMUSG00000058794
ENSMUSG00000068859
ENSMUSG00000039519
ENSMUSG00000022103
ENSMUSG00000037012
ENSMUSG00000056025
ENSMUSG00000025175
ENSMUSG00000030643
ENSMUSG00000045078
ENSMUSG00000040479
ENSMUSG00000042289
ENSMUSG00000047143
ENSMUSG00000041329
ENSMUSG00000085645
ENSMUSG00000041609
ENSMUSG00000005125
ENSMUSG00000042414
ENSMUSG00000030878
ENSMUSG00000044641
ENSMUSG00000023088
ENSMUSG00000029254
ENSMUSG00000032332
ENSMUSG00000098981
ENSMUSG00000078350
ENSMUSG00000079033
ENSMUSG00000032125
ENSMUSG00000031543
ENSMUSG00000030539
ENSMUSG00000032318
ENSMUSG00000001506
ENSMUSG00000015053
ENSMUSG00000034235
ENSMUSG00000024697
ENSMUSG00000074749
ENSMUSG00000030847
ENSMUSG00000035181
ENSMUSG00000086843
ENSMUSG00000001763
ENSMUSG00000022755
ENSMUSG00000003227
ENSMUSG00000035473
ENSMUSG00000040037
ENSMUSG00000039976
ENSMUSG00000038700
ENSMUSG00000047250
ENSMUSG00000057777
ENSMUSG00000099063
ENSMUSG00000041842
ENSMUSG00000049608
ENSMUSG00000025789
ENSMUSG00000106278
ENSMUSG00000050761
ENSMUSG00000027848
ENSMUSG00000003418
ENSMUSG00000029676
ENSMUSG00000032131
ENSMUSG00000031608
ENSMUSG00000043557
ENSMUSG00000037896
ENSMUSG00000101970
ENSMUSG00000111962
ENSMUSG00000009092
ENSMUSG00000035275
ENSMUSG00000066406
ENSMUSG00000097216
ENSMUSG00000038976
ENSMUSG00000026204
ENSMUSG00000073400
ENSMUSG00000061878
ENSMUSG00000036904
ENSMUSG00000023995
ENSMUSG00000036745
ENSMUSG00000044026
ENSMUSG00000053560
ENSMUSG00000034220
ENSMUSG00000035472
ENSMUSG00000053604
ENSMUSG00000026581
ENSMUSG00000022426
ENSMUSG00000030117
ENSMUSG00000036617
ENSMUSG00000071324
ENSMUSG00000031734
ENSMUSG00000054191
ENSMUSG00000001156
ENSMUSG00000053129
ENSMUSG00000033233
ENSMUSG00000082361
ENSMUSG00000059495
ENSMUSG00000056755
ENSMUSG00000023348
ENSMUSG00000047592
ENSMUSG00000039620
ENSMUSG00000066672
ENSMUSG00000030465
ENSMUSG00000054693
ENSMUSG00000011257
ENSMUSG00000054150
ENSMUSG00000036309
ENSMUSG00000021880
ENSMUSG00000049691
ENSMUSG00000037795
ENSMUSG00000003526
ENSMUSG00000038172
ENSMUSG00000044258
ENSMUSG00000063447
ENSMUSG00000057234
ENSMUSG00000018569
ENSMUSG00000002771
ENSMUSG00000104835
ENSMUSG00000009090
ENSMUSG00000023993
ENSMUSG00000067144
ENSMUSG00000072694
ENSMUSG00000035274
ENSMUSG00000039611
ENSMUSG00000042599
ENSMUSG00000047037
ENSMUSG00000000530
ENSMUSG00000020402
ENSMUSG00000028073
ENSMUSG00000029428
ENSMUSG00000025889
ENSMUSG00000025104
ENSMUSG00000045817
ENSMUSG00000047604
ENSMUSG00000038843
ENSMUSG00000003452
ENSMUSG00000054428
ENSMUSG00000020389
ENSMUSG00000008153
ENSMUSG00000062585
ENSMUSG00000039095
ENSMUSG00000028381
ENSMUSG00000030067
ENSMUSG00000020075
ENSMUSG00000030474
ENSMUSG00000006235
ENSMUSG00000028345
ENSMUSG00000027639
ENSMUSG00000037243
ENSMUSG00000037685
ENSMUSG00000028565
ENSMUSG00000066036
ENSMUSG00000030888
ENSMUSG00000035183
ENSMUSG00000006731
ENSMUSG00000022824
ENSMUSG00000015533
ENSMUSG00000036602
ENSMUSG00000022263
ENSMUSG00000031789
ENSMUSG00000097754
ENSMUSG00000027713
ENSMUSG00000022019
ENSMUSG00000031074
ENSMUSG00000029538
ENSMUSG00000056758
ENSMUSG00000042035
ENSMUSG00000048480
ENSMUSG00000069601
ENSMUSG00000021614
ENSMUSG00000110140
ENSMUSG00000026815
ENSMUSG00000094316
ENSMUSG00000047238
ENSMUSG00000035835
ENSMUSG00000026580
ENSMUSG00000022994
ENSMUSG00000030282
ENSMUSG00000038235
ENSMUSG00000009418
ENSMUSG00000074466
ENSMUSG00000034867
ENSMUSG00000034452
ENSMUSG00000087259
ENSMUSG00000066278
ENSMUSG00000030970
ENSMUSG00000021061
ENSMUSG00000024811
ENSMUSG00000024378
ENSMUSG00000029765
ENSMUSG00000060376
ENSMUSG00000027556
ENSMUSG00000050064
ENSMUSG00000020490
ENSMUSG00000004231
ENSMUSG00000029614
ENSMUSG00000018796
ENSMUSG00000036136
ENSMUSG00000023235
ENSMUSG00000048652
ENSMUSG00000065471
ENSMUSG00000068284
ENSMUSG00000048772
ENSMUSG00000028859
ENSMUSG00000029655
ENSMUSG00000020774
ENSMUSG00000028478
ENSMUSG00000026315
ENSMUSG00000021069
ENSMUSG00000024293
ENSMUSG00000036461
ENSMUSG00000053835
ENSMUSG00000097585
ENSMUSG00000022885
ENSMUSG00000073002
ENSMUSG00000033538
ENSMUSG00000017843
ENSMUSG00000022615
ENSMUSG00000070476
ENSMUSG00000036890
ENSMUSG00000040435
ENSMUSG00000008461
ENSMUSG00000036718
ENSMUSG00000028328
ENSMUSG00000000881
ENSMUSG00000047746
ENSMUSG00000034793
ENSMUSG00000026701
ENSMUSG00000036371
ENSMUSG00000022496
ENSMUSG00000001739
ENSMUSG00000032739
ENSMUSG00000019359
ENSMUSG00000034930
ENSMUSG00000074361
ENSMUSG00000060098
ENSMUSG00000097456
ENSMUSG00000033618
ENSMUSG00000022876
ENSMUSG00000032128
ENSMUSG00000047497
ENSMUSG00000040152
ENSMUSG00000032369
ENSMUSG00000032766
ENSMUSG00000028332
ENSMUSG00000098786
ENSMUSG00000049115
ENSMUSG00000002324
ENSMUSG00000022092
ENSMUSG00000023868
ENSMUSG00000026914
ENSMUSG00000027630
ENSMUSG00000058174
ENSMUSG00000036667
ENSMUSG00000018263
ENSMUSG00000116628
ENSMUSG00000038775
ENSMUSG00000075000
ENSMUSG00000035235
ENSMUSG00000089819
ENSMUSG00000044086
ENSMUSG00000020773
ENSMUSG00000035673
ENSMUSG00000032419
ENSMUSG00000023883
ENSMUSG00000026437
ENSMUSG00000047648
ENSMUSG00000030287
ENSMUSG00000028100
ENSMUSG00000116907
ENSMUSG00000049807
ENSMUSG00000006567
ENSMUSG00000041245
ENSMUSG00000021868
ENSMUSG00000042046
ENSMUSG00000032366
ENSMUSG00000116402
ENSMUSG00000014039
ENSMUSG00000069729
ENSMUSG00000024806
ENSMUSG00000000552
ENSMUSG00000002845
ENSMUSG00000000244
ENSMUSG00000101581
ENSMUSG00000020570
ENSMUSG00000042797
ENSMUSG00000036091
ENSMUSG00000053626
ENSMUSG00000049532
ENSMUSG00000048442
ENSMUSG00000027708
ENSMUSG00000030688
ENSMUSG00000045730
ENSMUSG00000035248
ENSMUSG00000047953
ENSMUSG00000028023
ENSMUSG00000007415
ENSMUSG00000009731
ENSMUSG00000028944
ENSMUSG00000030824
ENSMUSG00000029925
ENSMUSG00000030095
ENSMUSG00000001288
ENSMUSG00000026167
ENSMUSG00000059900
ENSMUSG00000046916
ENSMUSG00000005580
ENSMUSG00000027765
ENSMUSG00000021662
ENSMUSG00000031570
ENSMUSG00000040451
ENSMUSG00000065443
ENSMUSG00000022377
ENSMUSG00000059182
ENSMUSG00000020407
ENSMUSG00000030559
ENSMUSG00000037366
ENSMUSG00000026835
ENSMUSG00000030054
ENSMUSG00000037336
ENSMUSG00000084651
ENSMUSG00000020787
ENSMUSG00000001482
ENSMUSG00000026357
ENSMUSG00000020160
ENSMUSG00000024511
ENSMUSG00000084803
ENSMUSG00000029108
ENSMUSG00000000861
ENSMUSG00000031997
ENSMUSG00000044252
ENSMUSG00000037940
ENSMUSG00000005672
ENSMUSG00000051910
ENSMUSG00000051748
ENSMUSG00000039131
ENSMUSG00000029780
ENSMUSG00000027684
ENSMUSG00000032849
ENSMUSG00000055639
ENSMUSG00000053799
ENSMUSG00000021687
ENSMUSG00000003585
ENSMUSG00000021360
ENSMUSG00000029086
ENSMUSG00000021553
ENSMUSG00000037750
ENSMUSG00000029344
ENSMUSG00000051397
ENSMUSG00000034041
ENSMUSG00000031530
ENSMUSG00000031355
ENSMUSG00000038188
ENSMUSG00000032698
ENSMUSG00000022309
ENSMUSG00000008575
ENSMUSG00000028717
ENSMUSG00000040016
ENSMUSG00000031431
ENSMUSG00000030717
ENSMUSG00000034612
ENSMUSG00000020057
ENSMUSG00000020689
ENSMUSG00000052435
ENSMUSG00000016526
ENSMUSG00000034486
ENSMUSG00000032204
ENSMUSG00000024975
ENSMUSG00000003949
ENSMUSG00000024924
ENSMUSG00000021589
ENSMUSG00000003153
ENSMUSG00000020546
ENSMUSG00000052534
ENSMUSG00000029716
ENSMUSG00000076946
ENSMUSG00000004110
ENSMUSG00000024558
ENSMUSG00000018378
ENSMUSG00000050147
ENSMUSG00000027562
ENSMUSG00000019920
ENSMUSG00000006389
ENSMUSG00000044220
ENSMUSG00000026131
ENSMUSG00000048148
ENSMUSG00000026358
ENSMUSG00000019996
ENSMUSG00000034226
ENSMUSG00000000532
ENSMUSG00000024294
ENSMUSG00000006362
ENSMUSG00000018001
ENSMUSG00000066640
ENSMUSG00000049971
ENSMUSG00000029596
ENSMUSG00000074785
ENSMUSG00000022051
ENSMUSG00000026986
ENSMUSG00000031974
ENSMUSG00000028465
ENSMUSG00000022623
ENSMUSG00000028124
ENSMUSG00000056941
ENSMUSG00000039735
ENSMUSG00000037287
ENSMUSG00000039153
ENSMUSG00000096054
ENSMUSG00000022270
ENSMUSG00000045954
ENSMUSG00000040732
ENSMUSG00000019992
ENSMUSG00000060206
ENSMUSG00000028159
ENSMUSG00000029449
ENSMUSG00000045382
ENSMUSG00000022253
ENSMUSG00000026672
ENSMUSG00000036356
ENSMUSG00000048376
ENSMUSG00000038167
ENSMUSG00000031785
ENSMUSG00000039084
ENSMUSG00000026082
ENSMUSG00000064263
ENSMUSG00000057367
ENSMUSG00000018398
ENSMUSG00000022861
ENSMUSG00000028479
ENSMUSG00000036599
ENSMUSG00000057531
ENSMUSG00000023926
ENSMUSG00000085298
ENSMUSG00000002210
ENSMUSG00000055737
ENSMUSG00000057729
ENSMUSG00000016529
ENSMUSG00000024451
ENSMUSG00000022283
ENSMUSG00000043789
ENSMUSG00000039968
ENSMUSG00000019312
ENSMUSG00000050732
ENSMUSG00000001946
ENSMUSG00000024109
ENSMUSG00000024376
ENSMUSG00000043510
