# Supplementary material for: p21/Zbtb18 repress the expression of cKit to regulate the self-renewal of hematopoietic stem cells
Source: Protein Cell. 2024 May 9;15(11):840–57. doi: 10.1093/procel/pwae022 (PMC11528518; doi:10.1093/procel/pwae022)
Supplement: pwae022_suppl_Supplementary_Table_S6 [file pwae022_suppl_supplementary_table_s6.xlsx]

## Sheet: Sheet1
Table S6. Overlapped genes of upregulated genes in Zbtb18 CUT&Tag-seq and downregulated genes in RNA-seq, H3K4me3 and H3K27ac CUT&Tag-seq in p21-tdT+ HSCs (47)
Gene ID
ENSMUSG00000026986
ENSMUSG00000021360
ENSMUSG00000020160
ENSMUSG00000032204
ENSMUSG00000020787
ENSMUSG00000027684
ENSMUSG00000039735
ENSMUSG00000045954
ENSMUSG00000030559
ENSMUSG00000029344
ENSMUSG00000028159
ENSMUSG00000028717
ENSMUSG00000027765
ENSMUSG00000031997
ENSMUSG00000046916
ENSMUSG00000044252
ENSMUSG00000052534
ENSMUSG00000024511
ENSMUSG00000022861
ENSMUSG00000020407
ENSMUSG00000021589
ENSMUSG00000029086
ENSMUSG00000055737
ENSMUSG00000027562
ENSMUSG00000028124
ENSMUSG00000026835
ENSMUSG00000031570
ENSMUSG00000022309
ENSMUSG00000031355
ENSMUSG00000024109
ENSMUSG00000026358
ENSMUSG00000005672
ENSMUSG00000026357
ENSMUSG00000021687
ENSMUSG00000024924
ENSMUSG00000074785
ENSMUSG00000003949
ENSMUSG00000050732
ENSMUSG00000096054
ENSMUSG00000051910
ENSMUSG00000055639
ENSMUSG00000006389
ENSMUSG00000050147
ENSMUSG00000037336
ENSMUSG00000052435
ENSMUSG00000059900
ENSMUSG00000029108
